# Supplementary material for: ELISA with recombinant antigen Lb6H validated for the diagnosis of American tegumentary leishmaniasis
Source: PLoS One. 2024 Jun 5;19(6):e0304268. doi: 10.1371/journal.pone.0304268 (PMC11152253; doi:10.1371/journal.pone.0304268)
Supplement: S1 Dataset — ID–identification number; CL–cutaneous leishmaniasis; ML–mucosal leishmaniasis; MCL–mucocutaneous leishmaniasis; ATL–American tegumentary leishmaniasis; Pos–positive; Neg–negative; M–male; F–female; MI–missing information; ND–not done; Age–in years; ELISA binary result: 1– positive; 0 –negative; Evolution time–in months; IFAT–immunofluorescent antibody test; RF–rheumatoid factor; Kalazar Detect and IT-Leish rK39-based RDT: 0—negative; 1, 2, 3 –positive; DAT–direct agglutination test; RI–reactivity index; VL–visceral leishmaniasis. (XLSX) [file pone.0304268.s011.xlsx]

## Sheet: Manaus-reference and validation
Tegumentary leishmaniasis - Samples from Manaus - reference panel									Tegumentary leishmaniasis - Samples from Manaus - validation												Assintomatic control - Samples from Manaus - validation
ID	r-Lb6H-ELISA		Tests at the collection center		Clinical and demographic data				ID	r-Lb6H-ELISA		Tests at the collection center			Clinical data			Sex	Age		ID	r-Lb6H-ELISA		Other tests
	Reactivity index	Binary result	PCR - RFLP Hsp 70	species	Clinical form	Sex	Age			Reactivity index	Binary result	Direct exam	Culture	L. braziliensis-IFAT	Clinical form	Number of lesions	Evolution time -m					Reactivity index	Binary result	Chagas- ELISA	Latex-RF
705	1.85811	1	Pos	L. (V.) guyanensis	CL	M	22		LT 001	1.02457	1	Pos	Pos	Pos	CL	3	1	M	50		ACMA001	0.343591	0	0.444541	Neg
842	2.91364	1	Pos	L. (V.) guyanensis	CL	M	39		LT 002	1.21376	1	Pos	Pos	Pos	CL	1	3	M	34		ACMA002	0.212862	0	0.496526	Neg
710	4.01958	1	Pos	L. (V.) guyanensis	CL	M	47		LT 003	0.772032	0	Pos	MI	MI	CL	3	MI	M	58		ACMA003	0.531129	0	0.465509	Neg
707	25.9218	1	Pos	L. (V.) guyanensis	CL	M	18		LT 004	1.56814	1	Pos	Pos	Pos	CL	1	2	M	48		ACMA004	0.392871	0	0.459677	Neg
									LT 005	1.1944	1	Pos	MI	MI	CL	2	1	M	54		ACMA005	0.38192	0	0.516005	Neg
									LT 006	3.41425	1	Pos	Pos	Pos	CL	4	1.16667	M	43		ACMA006	0.44352	0	0.402481	Neg
									LT 007	1.53437	1	Pos	Pos	Pos	CL	1	1	F	46		ACMA007	0.329902	0	0.691811	Neg
									LT 008	2.40424	1	Pos	Pos	Pos	CL	1	MI	F	54		ACMA008	0.4928	0	0.774194	Neg
									LT 009	1.11754	1	Pos	Pos	Pos	CL	1	1	F	46		ACMA009	0.699502	0	0.353722	Neg
									LT 010	5.66859	1	MI	MI	Pos	CL	4	2	M	71		ACMA010	0.11088	0	0.471836	Neg
									LT 011	2.57742	1	MI	Neg	MI	ML	2	120	M	52		ACMA011	0.346329	0	0.386725	Neg
									LT 012	1.37027	1	Pos	Pos	Pos	CL	1	3	M	34		ACMA012	10.474	1	0.530397	Neg
									LT 013	1.96435	1	Pos	Pos	Pos	CL	1	1	M	53		ACMA013	0.663911	0	0.503474	Neg
									LT 014	1.43466	1	Pos	Pos	Pos	CL	1	2	M	48		ACMA014	0.213547	0	0.466377	Neg
									LT 015	1.04761	1	Pos	Pos	Pos	CL	3	1	M	50		ACMA015	4.0309	1	0.333623	Neg
									LT 016	1.2768	1	Pos	MI	Pos	CL	1	3	F	33		ACMA016	0.3388	0	0.890074	Neg
									LT 017	1.57245	1	Pos	Pos	Pos	CL	1	1.03333	M	31		ACMA017	0.225182	0	0.383995	Neg
									LT 018	2.33875	1	Pos	Pos	Pos	CL	4	1.16667	M	43		ACMA018	0.621475	0	0.333499	Neg
									LT 019	1.3128	1	Pos	Pos	Pos	CL	1	1	F	46		ACMA019	0.814488	0	0.363648	Neg
									LT 020	2.02113	1	Pos	MI	Pos	CL	2	1.5	M	45		ACMA020	0.302524	0	0.455459	Neg
									LT 021	8.07501	1	Pos	Pos	Pos	CL	2	2	M	27		ACMA021	0.398346	0	0.808437	Neg
									LT 022	2.15246	1	Pos	MI	Pos	CL	2	2	F	45		ACMA022	0.638586	0	0.294417	Neg
									LT 023	1.43466	1	Pos	Pos	Neg	CL	2	2	M	28		ACMA023	0.574248	0	0.579901	Neg
									LT 024	2.19493	1	Pos	Neg	Pos	CL	1	1	M	24		ACMA024	0.458577	0	0.520099	Neg
									LT 025	1.65693	1	Pos	Neg	Pos	CL	1	1	M	45		ACMA025	0.838444	0	0.522829	Neg
									LT 026	1.56553	1	Pos	Pos	Pos	CL	3	1	M	20		ACMA026	0.872666	0	0.589702	Neg
									LT 027	2.18869	1	Pos	Pos	Pos	CL	1	1	M	53		ACMA027	0.180009	0	0.331886	Neg
									LT 028	1.89788	1	Pos	Pos	Pos	CL	1	1.03333	M	22		ACMA028	0.624897	0	0.327171	Neg
									LT 029	1.31696	1	Pos	Pos	MI	CL	1	1.03333	M	32		ACMA029	0.587253	0	0.40397	Neg
									LT 030	2.52212	1	MI	MI	Pos	CL	MI	MI	M	27		ACMA030	0.527706	0	0.55273	Neg
									LT 031	1.51954	1	MI	MI	Pos	CL	1	1.03333	M	55		ACMA031	0.572195	0	0.56861	Neg
									LT 032	1.18204	1	Pos	MI	Pos	CL	3	3	M	56		ACMA032	0.253244	0	0.412407	Neg
									LT 033	1.45588	1	Pos	Pos	Pos	CL	1	1.03333	M	22
									LT 034	1.83327	1	MI	MI	Pos	CL	2	1	M	41
									LT 035	30.3899	1	MI	MI	Pos	ML	1	1	M	76
									LT 036	0.786236	0	Pos	MI	Pos	CL	1	1.33333	M	40
									LT 037	8.50137	1	Pos	MI	Pos	CL	MI	MI	M	29
									LT 038	1.49653	1	MI	MI	Pos	CL	2	1	M	41
									LT 039	4.17806	1	Pos	Pos	Pos	CL	1	1	M	65
									LT 040	1.1084	1	Pos	MI	Pos	CL	3	3	M	56
									LT 041	0.806946	0	Pos	MI	Pos	CL	1	1.33333	M	40
									LT 042	1.35156	1	Pos	Pos	Neg	CL	2	2	M	28
									LT 043	4.87298	1	Pos	MI	Pos	CL	1	0.833333	M	20
									LT 044	1.05241	1	Pos	Pos	Pos	CL	1	0.666667	M	28
									LT 045	0.929882	0	Pos	Pos	Pos	CL	2	2	M	50
									LT 046	2.84233	1	Pos	Pos	Pos	CL	1	2	F	50
									LT 047	1.33857	1	Pos	MI	Pos	CL	1	1.16667	F	29
									LT 048	2.82952	1	Pos	Pos	Pos	CL	4	1	M	37
									LT 049	1.21326	1	Pos	MI	Pos	CL	2	1	F	54
									LT 050	4.07838	1	Pos	MI	Pos	CL	1	0.5	M	74
									LT 051	4.1567	1	Pos	MI	Pos	CL	MI	MI	M	27
									LT 052	1.42829	1	Pos	MI	MI	CL	1	1	F	55
									LT 053	4.91143	1	Pos	MI	MI	CL	MI	MI	M	55
									LT 054	3.13574	1	Pos	MI	MI	CL	MI	MI	F	56
									LT 055	1.71361	1	Pos	MI	MI	CL	1	MI	M	51
									LT 056	1.56357	1	Pos	MI	MI	CL	1	3	M	41
									LT 057	6.53765	1	Pos	MI	MI	CL	1	2	M	25
									LT 058	1.15596	1	Pos	MI	MI	CL	1	1.66667	M	54
									LT 059	1.67607	1	Pos	MI	MI	CL	1	1.5	M	44
									LT 060	2.07052	1	Pos	MI	MI	CL	4	1	M	53
									LT 061	1.64189	1	Pos	MI	MI	CL	1	1	M	57
									LT 062	1.17744	1	Pos	MI	MI	CL	1	1	M	40
									LT 063	1.53872	1	Pos	MI	MI	CL	1	1	F	41

## Sheet: Recife-reference and validation
Tegumentary leishmaniasis - Samples from Recife - reference panel																		Tegumentary leishmaniasis - Samples from Recife - validation
ID	r-Lb6H-ELISA		Tests at the collection center					Clinical data					Demographic data					ID	r-Lb6H-ELISA		Tests at the collection center										Clinical data					Demographic data
	Reactivity index	Binary result	Direct exam	Culture	Leishmanin skin test	PCR	species	Clinical form	Number of lesions	Diameter - cm	Lesion location	Evolution time - m	Sex	Age	Collection date	Likely site of infection			Reactivity index	Binary result	Direct exam	Culture	Leishmanin skin test	PCR (whole blood)	PCR (aspirated)	PCR (saliva)	PCR (swab)	PCR (BP)	PCR (swab oral)	PCR (all)	Clinical form	Number of lesions	Diameter (cm)	Lesion location	Evolution time - m	Sex	Age	Collection date	Likely site of infection
1 MN	4.01206	1	Pos	Pos	MI	Pos	L. (V.) braziliensis	CL	1	6x3	right thigh	2	F	21	2015-02-02	Eng. Jardim - Moreno		R 01	3.5361	1	Neg	ND	MI	Neg	MI	MI	Pos	MI	MI	Pos	CL	1	6,5x4,0	left leg	3	F	34	2019-02-14	Engo. Queluz – Ipojuca
4 MN	4.60494	1	Pos	ND	MI	Pos	L. (V.) braziliensis	CL	1	3,0x3,0	middle third crural region	3	M	48	2015-02-02	Eng. Pinto - Moreno		R 02	5.32358	1	ND	ND	MI	Neg	MI	MI	Pos	MI	MI	Pos	CL	1	2,0x1,0	left arm	0.5	M	13	2019-02-12	Engo. Queluz – Ipojuca
M 1	10.4895	1	Neg	MI	Pos	Neg	L. (V.) braziliensis	CL	1	0,5x0,6	right hand	0.5	M	22	2014-11-17	HMAR		R 03	1.0633	1	ND	ND	MI	Neg	MI	Pos	MI	MI	MI	Pos	CL	2	5,0x3,0	right leg	2	M	7	2019-02-12	Engo. Queluz – Ipojuca
M 16	25.101	1	MI	MI	MI	Neg	L. (V.) braziliensis	CL	1	MI	MI	??	M	22	2014-12-01	Eng. Carnaúba - moreno		R 04	18.1168	1	Pos	ND	MI	Neg	Pos	MI	Pos	MI	MI	Pos	CL	1	3,0x3,0	right leg	1	M	33	2019-02-14	Engo.Queluz – Ipojuca
M 17	9.84027	1	Neg	MI	MI	Pos	L. (V.) braziliensis	CL	1	6x3	left leg	2	M	51	2015-02-09	Recife - PE		R 05	13.286	1	Pos	ND	MI	Neg	Pos	MI	MI	MI	MI	Pos	CL	1	1,5x1,5	leg	0.5	M	28	2019-02-14	Engo. Queluz – Ipojuca
M 19	2.67961	1	MI	MI	MI	MI	L. (V.) braziliensis	CL	1	5x5	right leg	2	F	65	2015-02-09	Moreno		R 06	8.91886	1	Pos	ND	MI	Pos	Neg	Neg	Pos	MI	MI	Pos	CL	3	2,5x2,5	arm	0.266667	M	54	2019-05-21	Moreno
M 2	32.0653	1	Neg	MI	Pos	Neg	L. (V.) braziliensis	CL	1	0,5X0,5	leg	0.5	M	20	2014-11-17	HMAR		R 07	0.48043	0	Pos	ND	MI	MI	Pos	MI	Pos	MI	MI	Pos	CL	1	4,5x4,5	left upper limb	0.8	M	58	2019-06-10	Engo. Jaboatão -Moreno-PE
M 21 V	1.32111	1	Neg	MI	MI	Neg	L. (V.) braziliensis	CL ulcerated	1	3x2,5	left leg	3	M	53	2015-02-09	Eng. Salvador - Moreno		R 08	2.47721	1	Pos	ND	MI	MI	MI	MI	Pos	MI	MI	Pos	CL	3	3,0x3,0	left leg	3	F	54	2019-07-11	Ipojuca/PE
M 22	12.869	1	Pos	MI	MI	Pos	L. (V.) braziliensis	CL	2	3x2; 2x2	right arm	2	F	61	2015-02-09	Recife - PE		R 09	1.95881	1	ND	ND	MI	Pos	MI	MI	MI	MI	MI	Pos	CL	1	1,5x1,5	super eyelash	3	M	8	2019-10-14	Igarassu/PE
M 23	4.96663	1	Pos	Neg	MI	Pos	L. (V.) braziliensis	CL	1	0,5x,5	right leg	1	F	32	2015-03-09	Eng. Salvador - Moreno		R 10	5.03303	1	Neg	ND	MI	MI	Neg	Neg	Neg	MI	MI	Neg	CL	1	0,8x0,8	left leg	6	M	23	2019-02-05	Janga – Paulista – PE
M 25	2.48267	1	Neg	Pos	MI	Pos	L. (V.) braziliensis	CL	1	3x2	right leg	2	M	26	2015-03-09	Eng. Jardim - Moreno		R 11	12.0946	1	Pos	ND	MI	MI	Neg	Neg	Pos	MI	MI	Pos	CL	1	2,5x2,5	lower left limb	3	M	34	2018-12-20	Moreno
M 28	11.6947	1	Neg	MI	MI	Pos	L. (V.) braziliensis	CL	1	3x5	popliteal region	3	F	60	2015-03-23	Eng. Pinto - Moreno		R 12	6.15462	1	Pos	ND	MI	Neg	MI	Neg	Pos	MI	MI	Pos	CL	2	4,0x4,0	front	0.5	M	50	2018-12-20	Moreno
M 29 V	27.2129	1	Pos	ND	MI	Pos	L. (V.) braziliensis	CL ulcerated	1	11x11	left leg	3	F	27	2015-03-23	Eng. Jaboatãozinho		R 13	2.32531	1	Pos	ND	MI	Neg	Neg	Neg	Neg	MI	MI	Neg	CL	1	2,5x1,0	right ankle	2	F	35	2018-12-13	Escada-PE
M 30	4.91561	1	Pos	Neg	MI	Pos	L. (V.) braziliensis	CL	2	4x3; 3x3	right thigh	2	M	45	2015-03-23	Moreno		R 14	13.2869	1	ND	Neg	MI	Neg	Pos	Neg	Pos	Pos	MI	Pos	CL	2	3,0x2,0	right leg	8	M	45	2018-10-30	Sitio Taquetinga Debaixo – Goiânia-PE
M 31	2.09916	1	Pos	MI	MI	Pos	L. (V.) braziliensis	CL	1	2,5x1,5	posterior crural region	1	F	17	2015-03-23	Eng. Pinto - Moreno		R 15	4.11809	1	Pos	Neg	MI	Neg	Pos	MI	Pos	Pos	MI	Pos	CL	1	8,0x4,0	leg	5	M	19	2018-10-04	Moreno
M 34	27.1361	1	Pos	Pos	MI	Pos	L. (V.) braziliensis	CL warty	1	6x4	posterior ulnar and axillary	2	F	20	2015-03-30	Vila Rica - Jaboatão		R 16	0.291437	0	Pos	ND	MI	Pos	MI	Pos	Neg	MI	MI	Pos	CL	4	MI	lower and upper limb	14	M	43	2018-10-04	Moreno
M 36	9.96459	1	Neg	MI	MI	Neg	L. (V.) braziliensis	CL warty	1	7,5x6	inter scapular region	3	F	18	2015-03-30	MI		R 17	6.17052	1	Neg	ND	MI	MI	Pos	MI	Pos	MI	MI	Pos	CL	1	2,0x1,0	Left hand	2	M	19	2018-09-24	CIMNC
M 37	2.98749	1	Neg	MI	MI	Pos	L. (V.) braziliensis	CL	1	4,5x7	left leg	2	M	17	2015-04-06	MI		R 18	13.0979	1	Pos	ND	MI	MI	Pos	MI	MI	MI	MI	Pos	CL	2	3,0x2,0	left fist	3	M	19	2018-09-24	CIMNC
M 38	3.84494	1	Pos	MI	MI	Pos	L. (V.) braziliensis	CL disseminated	>60	1x1; 2x2	head, face and torso	0.7	M	42	2015-04-06	MI		R 19	12.666	1	Pos	ND	MI	MI	Pos	MI	Neg	MI	MI	Pos	CL	1	2,5x1,5	right hand	2	M	20	2018-09-24	CIMNC
M 7	28.5775	1	Pos	MI	Pos	Neg	L. (V.) braziliensis	CL	1	0,5x0,6	forearm	0.5	M	20	2014-11-25	4 Batalhão de PE		R 20	5.36421	1	Neg	ND	MI	MI	Pos	MI	Pos	MI	MI	Pos	CL	1	1,5X1,5	right hand	2	M	19	2018-09-24	CIMNC
M 8	2.77447	1	Pos	MI	Pos	Pos	L. (V.) braziliensis	CL	1	1,5x1,5	forearm	0.5	M	18	2014-11-17	Engo. Pinto, Moreno		R 21	0.245514	0	Neg	ND	MI	Pos	MI	Pos	MI	MI	MI	Pos	CL	1	3,0x1,0	ear	36	M	38	2018-08-22	Engo Pinto - Moreno
																		R 22	1.53314	1	Neg	ND	MI	MI	Pos	Pos	MI	MI	MI	Pos	CL	1	3,0x2,0	left upper limb	1	M	24	2018-07-05	Engo Jardim-Moreno
																		R 23	0.0150134	0	ND	ND	MI	Pos	MI	Pos	Neg	MI	MI	Pos	CL	1	3,0x2,0	right leg	0.5	M	52	2018-07-26	Dois Irmãos_Recife-PE
																		R 24	2.38625	1	Pos	ND	MI	Pos	MI	Neg	Pos	MI	MI	Pos	CL	1	4,0x4,0	right lower limb	1.5	M	51	2018-09-19	Engo Jardim-Moreno
																		R 25	8.86852	1	ND	Neg	MI	Pos	Pos	MI	MI	MI	MI	Pos	CL	1	2,0x2,0	leg	2	M	19	2018-09-17	CIMINC
																		R 26	0.41861	0	Pos	Neg	MI	Neg	Neg	Neg	Neg	MI	MI	Neg	CL	1	3,0x3,0	heel	0.5	F	46	2018-09-05	Moreno
																		R 27	3.67652	1	Neg	Neg	MI	Neg	Neg	Neg	Neg	Pos	MI	Pos	CL	1	1,5x1,0	lumbar region	0.266667	F	11	2018-08-29	Engo Buscaú-Moreno
																		R 28	14.903	1	Pos	Neg	MI	MI	MI	MI	MI	Pos	MI	Pos	CL	1	6,0x7,0	left leg	5	F	46	2016-02-25	Macujé-Moreno
																		R 29	1.09421	1	ND	Neg	MI	MI	MI	MI	Pos	Pos	MI	Pos	CL	5	1,0x1,5	forearm (3), hand and face	2	M	13	2016-05-16	Jaboatão dos Gaurarpes
																		R 30	1.40331	1	ND	Neg	MI	MI	MI	MI	Pos	Pos	MI	Pos	CL	2	3,0x5,0	4th fingertip	5	M	39	2016-05-16	Jaboatão dos Guararapes
																		R 31	1.74951	1	ND	Neg	MI	MI	MI	MI	Pos	Pos	MI	Pos	CL relapse	1	3,0x2,0	ear	3	M	45	2016-05-16	Palmares
																		R 32	3.11749	1	Pos	Neg	MI	Pos	Pos	Pos	Pos	Pos	MI	Pos	CL	1	3,0x4,0	left leg	1	M	35	2016-07-04	Moreno
																		R 33	2.51607	1	Pos	Neg	MI	Pos	MI	Pos	Pos	Pos	MI	Pos	CL	1	1,5x1,5	left leg	1	M	48	2016-07-04	Moreno
																		R 34	0.294086	0	Pos	Neg	MI	MI	MI	MI	MI	Pos	MI	Pos	CL	1	5,5x3,0	right ankle	3	M	16	2016-04-16	Engo Pocinho - Moreno
																		R 35	0.268475	0	Pos	Neg	MI	MI	Pos	Pos	Pos	Pos	Pos	Pos	CL	1	4,0x2,5	right hand	2	M	50	2016-06-27	Moreno
																		R 36	0.241098	0	Pos	Neg	MI	Pos	Pos	Pos	MI	Pos	Pos	Pos	CL	1	3,0x2,0	right leg	4	F	42	2016-06-27	Engo Cumaru – Moreno
																		R 37	0.489261	0	ND	ND	MI	Pos	MI	Pos	Pos	MI	Pos	Pos	ML	2	3,0x2,5	nostrils	3	F	36	2016-10-10	Amaraji
																		R 38	4.77515	1	ND	ND	MI	Neg	MI	Pos	Pos	MI	Pos	Pos	CL	1	1,5x1,5	left ear	2	M	14	2016-10-10	Amaraji
																		R 39	20.2619	1	Pos	Neg	MI	Pos	MI	Pos	MI	Pos	MI	Pos	CL	2	4,0x5,0	thigh and leg	3	M	66	2016-11-07	Recife-PE
																		R 40	0.679137	0	ND	ND	MI	Neg	MI	Neg	MI	MI	Pos	Pos	CL	2	2,5x2,5	left leg	6	M	30	2016-11-28	Recife – PE (Serra Negra)
																		R 41	6.64918	1	Neg	Pos	MI	Neg	MI	Neg	Pos	MI	Neg	Pos	CL	1	2,0x2,0	right thigh	1	M	21	2016-11-28	Engo Jardim - Moreno
																		R 42	5.82344	1	Pos	Neg	MI	Neg	MI	Pos	Pos	MI	Pos	Pos	CL	1	3,0x3,0	left leg	4	F	18	2016-11-28	Engo Serraria - Moreno
																		R 43	17.2566	1	Pos	Neg	Pos	Pos	Pos	Pos	Pos	MI	Pos	Pos	CL	2	1,0x1,0	Face	1.5	M	21	2016-09-20	CIMINC
																		R 44	3.31797	1	Pos	Neg	Pos	Neg	Pos	Pos	Neg	MI	Pos	Pos	CL	3	1,5x1,5	Left hand and face	1.5	M	23	2016-09-20	CIMINC
																		R 45	0.644694	0	Neg	Neg	Pos	Pos	Pos	Pos	Pos	MI	Pos	Pos	CL	1	1,0x1,0	left ist	1.5	M	23	2016-09-20	CIMINC
																		R 46	5.99407	1	ND	Neg	Pos	Pos	Pos	MI	MI	MI	MI	Pos	CL	1	2,0x1,0	neck	1.5	M	19	2016-09-20	CIMINC
																		R 47	1.89827	1	Pos	Neg	Pos	Neg	Pos	Neg	Neg	MI	Neg	Pos	CL	2	2,0x2,0	right hand and left region of the face	1.5	M	23	2016-09-20	CIMINC
																		R 48	13.2236	1	Pos	Neg	Pos	Pos	Pos	Pos	Pos	MI	Pos	Pos	CL	3	1,5x1,0	right finger, face and ear	1.5	M	24	2016-09-20	CIMINC
																		R 49	21.5295	1	Neg	Neg	Pos	Neg	Pos	Neg	Pos	MI	Neg	Pos	CL	1	2,0x1,5	right fist	1.5	M	24	2016-09-20	CIMINC
																		R 50	11.939	1	Pos	Neg	Pos	Neg	MI	Pos	Pos	MI	Pos	Pos	CL	1	2,5x3,0	right fist	1.5	M	21	2016-09-20	CIMINC
																		R 51	14.4671	1	ND	ND	Pos	Neg	MI	MI	MI	MI	MI	Neg	CL	2	2,0x2,0	left arm	1.5	M	20	2016-09-20	CIMINC
																		R 52	9.5119	1	ND	ND	Pos	Neg	MI	Pos	MI	MI	MI	Pos	CL	2	2,0x1,5	left finger and neck	1.5	M	19	2016-09-20	CIMINC
																		R 53	0.50025	0	ND	ND	Pos	MI	MI	Neg	Neg	MI	Neg	Neg	CL	1	1,0x1,0	hand	1.5	M	20	2016-09-20	CIMINC
																		R 54	0.989781	1	ND	ND	Pos	MI	MI	Pos	MI	MI	MI	Pos	CL	1	1,0x1,5	right hand	1.5	M	20	2016-09-20	CIMINC
																		R 55	7.61452	1	ND	ND	Pos	MI	MI	MI	Pos	MI	MI	Pos	CL	1	2,0x1,5	right hand	1.5	M	23	2016-09-20	CIMINC
																		R 56	26.0684	1	ND	ND	Pos	MI	MI	MI	Pos	MI	Pos	Pos	CL	1	1,5x1,5	right hand	1.5	M	21	2016-09-20	CIMINC
																		R 57	3.72418	1	ND	ND	Pos	MI	MI	MI	Pos	MI	Pos	Pos	CL	1	1,0x1,0	right fist	1.5	M	20	2016-09-20	CIMINC
																		R 58	0.327842	0	ND	ND	Pos	MI	MI	Pos	MI	MI	MI	Pos	CL	1	1,5x2,0	left finger	1.5	M	22	2016-09-20	CIMINC
																		R 59	0.953155	1	ND	ND	ND	Neg	MI	Pos	MI	MI	Pos	Pos	CL	MI	MI	lower member	MI	F	MI	2016-10-10	Moreno
																		R 60	11.5326	1	Neg	ND	ND	MI	MI	MI	Pos	Neg	MI	Pos	CL	1	4,0x3,0	left ankle	4	M	43	2015-07-01	Engo Jardim-Moreno
																		R 61	0.791467	0	Neg	Pos	MI	MI	MI	MI	Neg	Neg	MI	Neg	CL	1	4,0x5,0	right leg	1	M	13	2015-12-09	Brasília Teimosa, Recife
																		R 62	2.92646	1	Neg	Pos	MI	MI	Pos	MI	Pos	Neg	MI	Pos	CL	1	3,0x2,0	right leg	2	M	26	2015-03-09	Engo Jardim, Moreno
																		R 63	1.38462	1	ND	ND	MI	MI	MI	MI	Pos	MI	MI	Pos	CL	1	12	left leg	2	M	27	2015-02-02	Engo Jaboatãozinho
																		R 64	22.5693	1	Neg	Neg	Pos	MI	MI	MI	Neg	MI	MI	Neg	CL	1	2,0x2,0	upper limb	1	M	18	2015-10-19	MI
																		R 65	15.0995	1	Pos	Neg	MI	MI	MI	MI	Pos	Pos	MI	Pos	CL	1	2,5x2,5	forearm	2	M	36	2015-05-18	Engo Jardim-Moreno
																		R 66	3.76438	1	Pos	ND	MI	MI	MI	MI	Neg	MI	MI	Neg	CL	1	2,0x1,0	left lumbar region	2	M	42	2015-12-10	Engo Massaranduba-Moreno
																		R 67	2.79872	1	Pos	Neg	MI	MI	MI	MI	MI	Pos	MI	Pos	CL	2	4,0x3,0	right thigh	2	M	44	2015-03-23	Moreno-PE
																		R 68	3.9618	1	Neg	Pos	MI	MI	Pos	MI	Pos	MI	MI	Pos	CL	1	1,5x1,5	anterior crural region	1.5	F	46	2015-03-09	Engo Jardim, Moreno
																		R 69	0.483277	0	MI	Pos	MI	MI	MI	MI	Neg	Neg	MI	Neg	CL	1	1,5x1,5	right leg	5	F	42	2015-10-05	Engo Massaranduba-Moreno
																		R 70	4.74612	1	Pos	Pos	MI	MI	Pos	MI	Pos	MI	MI	Pos	CL	1	2,0x2,0	instep	1	M	51	2015-06-08	Engo Jardim- Moreno
																		R 71	3.01401	1	Neg	Pos	MI	MI	Pos	MI	Pos	Neg	MI	Pos	CL	2	7,0x7,0	lower left limb	1	F	36	2015-03-09	Várzea do Uno , Moreno
																		R 72	9.61731	1	Neg	Neg	MI	MI	MI	MI	Pos	Pos	MI	Pos	CL	1	3,0x3,0	right leg	2	F	49	2015-02-02	Engo Jardim, Moreno
																		R 73	1.59544	1	Pos	Neg	MI	MI	Pos	MI	Neg	Pos	MI	Pos	CL	1	0,5x,5,0	right leg	1	F	32	2015-03-09	Engo Jardim- Moreno
																		R 74	7.29651	1	Neg	Neg	MI	MI	MI	MI	Pos	Pos	MI	Pos	CL	1	6,0x3,0	left leg	2	M	50	2015-02-09	Recife-PE
																		R 75	22.5282	1	Pos	Pos	MI	MI	Pos	MI	MI	Pos	MI	Pos	CL	1	6,0x4,0	posterior ulnar and axillary	2	F	19	2015-03-09	Vila Rica Jaboatão
																		R 76	9.71647	1	Pos	Neg	MI	MI	Pos	MI	Neg	Pos	MI	Pos	CL	1	2,5x2,0	left arm	1.5	M	38	2015-05-18	Moreno-PE
																		R 77	4.72826	1	Neg	Neg	MI	MI	MI	MI	Neg	Pos	MI	Pos	CL	2	4,5x6,3	posterior tibial region (near the heel)	6	M	33	2015-05-04	MI
																		R 78	10.9474	1	Neg	Pos	MI	MI	Pos	MI	Pos	Neg	MI	Pos	CL	1	3,0x5,0	popliteal region	3	F	60	2015-03-23	Engo Jardim, Moreno
																		R 79	3.63753	1	Pos	Pos	MI	MI	MI	MI	MI	Pos	MI	Pos	CL	1	6,0x6,0	right thigh	3	F	21	2015-02-02	Engo Jardim,Moreno
																		R 80	2.14214	1	Pos	Neg	MI	MI	MI	MI	Neg	Pos	MI	Pos	CL	2	2,5x2,5	inguinal region and right leg	2	F	35	2015-05-18	Engo Tranquilidade-Amaraji-PE

## Sheet: Belém-reference
Tegumentary leishmaniasis - Samples from Belém - reference panel
ID	r-Lb6H-ELISA		Tests at the collection center		Clinical and demographic data
	Reactivity index	Binary result	Monoclonal antibodies - species	Clinical form	Evolution time - m	Sex	Age
M 18697	13.0647	1	L (L.) amazonensis	CL diffuse anergic	180	M	35
M 26469	12.3145	1	L (L.) amazonensis	CL diffuse anergic	12	M	9
M 27880	1.0194	1	L (L.) amazonensis	CL diffuse anergic	300	M	44
M 27923	3.06627	1	L (L.) amazonensis	CL diffuse anergic	240	M	33
M 30670	1.2034	1	L (L.) amazonensis	CL localized	1.5	M	35
M29194	44.0892	1	L. (V.) braziliensis	ML	MI	MI	MI
M29899	25.0662	1	L. (V.) shawi	CL borderline diffuse	MI	MI	MI
M29964	31.5616	1	L. (V.) braziliensis	ML	MI	MI	MI
M30499	5.22821	1	L. (V.) guyanensis	CL borderline diffuse	MI	MI	MI
M30593	5.59018	1	L. (V.) braziliensis	CL localized	MI	MI	MI
M30646	12.3387	1	L. (V.) shawi	CL borderline diffuse	MI	MI	MI
M30660	11.7561	1	L (L.) amazonensis	CL localized	2	M	22
M30669	11.6023	1	L. (V.) braziliensis	CL localized	MI	MI	MI
M30674	4.50648	1	L. (V.) braziliensis	CL localized	MI	MI	MI

## Sheet: IIER SP-reference validatation
Tegumentary leishmaniasis - Samples from Instituto de Infectologia Emílio Ribas, São Paulo - reference panel																					Tegumentary leishmaniasis - Samples from Instituto de Infectologia Emílio Ribas, São Paulo - validation
ID	r-Lb6H-ELISA		Tests at the collection center							Clinical data					Demographic data						ID	r-Lb6H-ELISA		Tests at the collection center							Clinical data					Demographic data				Treatment
	Reactivity index	Binary result	Direct exam	Culture	Leishmanin skin test (mm)	IHC	species	PCR (skin lesion)	L. major-like-IFAT	L. major-like-ELISA	Clinical form	Number of lesions	Diameter (cm)	Clinical form	Evolution time - m	Sex	Age	Collection date	Likely site of infection			Reactivity index	Binary result	Direct exam	Culture	Leishmanin skin test (mm)	IHC	PCR (skin lesion)	L. major-like-IFAT	L. major-like-ELISA	Lesion type	Number of lesions	Diameter (cm)	Lesion location	Evolution time - m	Sex	Age	Collection date	Likely site of infection
1945	19.5794	1	MI	MI	MI	MI	MI	MI	Pos	Pos	CL	MI	MI	MI	MI	F	74	2012-09-03	Pernambuco		LT 144	0.252845	0	MI	MI	MI	MI	Pos	Neg	Neg	ML	1	MI	anterior septum injury	MI	M	64	2012-03-29	Pirituba -SP	Itraconazole + Pentoxifylline - 2009
2028	7.23387	1	MI	MI	MI	MI	MI	MI	Pos	Pos	CL	MI	MI	MI	MI	M	67	2013-04-17	MI		LT 145	1.39263	1	MI	MI	MI	MI	Pos	Neg	Neg	CL	1	MI	left lumbar ulcerated lesion	8	F	38	2018-02-08	Ilhéus - BA	intralesional Pentavalent Antimony
2098	17.1207	1	ND	Pos	MI	MI	L. (V.) braziliensis	Pos	Neg	Pos	ML	MI	MI	nostril	MI	M	MI	2015-03-19	MI		LT 146	29.9162	1	MI	MI	MI	MI	MI	Pos	Pos	CL	1	MI	left elbow	MI	M	49	2016-10-03	MI	intralesional Pentavalent Antimony
2146	0.948206	0	Pos	Pos	Pos	MI	L. (V.) braziliensis	Pos	Pos	Pos	ML	MI	MI	nostril / right arm (previous)	MI	M	MI	2013-10-17	MI		LT 147	2.19178	1	Neg	Pos	20	Neg	Pos	Neg	Pos	ML	1	MI	bilateral nasal wing lesion	12	F	72	2014-06-02	Atibaia - SP	Liposomal Amphotericin B - 15 days
2165	2.95752	1	Pos	ND	MI	MI	L. (V.) braziliensis	Pos	Neg	Pos	CL	MI	MI	MI	MI	M	MI	2015-03-19	MI		LT 148	23.5251	1	MI	MI	MI	MI	MI	Pos	Pos	CL	MI	MI	MI	MI	F	79	2012-09-03	MI	MI
2174	2.5529	1	ND	Pos	MI	Neg	L. (V.) braziliensis	Pos	Neg	Pos	ML	1	MI	bilateral nasal wing lesion	12	F	72	2014-06-02	Gameleira-BA		LT 149	0.612873	0	MI	MI	MI	Neg	MI	Neg	Pos	ML	1	MI	anterior septal perforation	60	F	46	2017-06-01	Caruaru - PE	MI
2247	21.156	1	Pos	ND	MI	MI	L. (V.) braziliensis	Pos	Neg	Pos	CL	MI	MI	leg	MI	F	MI	00/04/2014	MI		LT 150	8.52938	1	MI	neg	MI	MI	Pos	Pos	Pos	ML	1	0,17 x 0,15 x 0,14	anterior left nasal cavity	MI	M	25	2016-02-25	Maranhão	Liposomal Amphotericin B
2258	1.59473	1	MI	MI	MI	MI	MI	MI	Neg	Pos	CL	8	2 to 5	(2) verruco-crusted forehead, (5) right forearm, (1) left elbow	MI	M	33	2015-01-26	Maranhão		LT 151	7.93871	1	Neg	MI	MI	MI	MI	Neg	Pos	CL relapse	1	3x1,5	right breast	MI	F	40	2014-09-29	MI	Liposomal Amphotericin B - 2015
2265	3.09225	1	MI	MI	MI	MI	MI	MI	Neg	Pos	ML	1	MI	infiltrative palte lesion	6	M	78	2015-01-29	Garanhuns, PE		LT 152	7.58259	1	Pos	MI	MI	MI	Pos	Neg	Pos	ML	1	MI	ulcerated lesion on the left wing of the nose	MI	M	22	2016-05-05	Atibaia-SP	Pentavalent Antimony + Pentoxifylline - for 30 days
2292	7.08474	1	Pos	ND	25	MI	L. (V.) braziliensis	Pos	Neg	Pos	ML	MI	MI	nostril (current)/legs (previous)	MI	F	MI	2014-05-08	MI		LT 153	6.78627	1	MI	MI	MI	MI	MI	Pos	Pos	CL	MI	MI	Healed injury to the left deltoid	MI	M	41	2014-05-01	MI	Pentavalent Antimony for 20 days (ended in May 2014)
2733	1.87642	1	MI	MI	MI	MI	MI	Pos	Pos	Pos	CL	MI	MI	MI	MI	M	36	2018-10-29	Minas Gerais		LT 154	29.2379	1	MI	MI	MI	Neg	Pos	Neg	Pos	ML	1	MI	nasal septum injury	2	M	73	2018-08-09	Bahia	Liposomal Amphotericin B
2760	15.8811	1	MI	MI	MI	MI	MI	MI	Neg	Pos	ML	1	MI	MI	MI	F	67	2019-01-24	Maranhão		LT 155	0.387512	0	MI	neg	13	Neg	Pos	Neg	Pos	ML	1	MI	septum perforation	120	M	36	2007-09-03	Paraná	Pentavalent Antimony
2763	2.16654	1	MI	MI	MI	MI	MI	MI	Neg	Pos	CL	1	2x3	left elbow	6	M	54	2019-01-24	Cajamar, SP		LT 156	1.00389	1	MI	MI	MI	MI	MI	Neg	MI	CL	2	2,5x2 //5	left lateral malleolus lesion, ulcer	2	M	47	2020-02-17	Almerópolis-TO	MI
2764	5.56191	1	MI	MI	MI	Pos	MI	Neg	Pos	Pos	CL	1	3,5x4	left forearm	6	F	59	2019-01-24	Curimataí-MG		LT 157	9.6342	1	MI	MI	MI	MI	Pos	Pos	Pos	ML	MI	MI	nostrils	MI	M	67	2013-09-05	MI	Pentavalent Antimony
2780	2.0419	1	MI	MI	MI	MI	MI	MI	Neg	Pos	CL	1	3x1,5	left thigh	MI	M	40	2019-03-21	MI		LT 158	5.19698	1	MI	MI	MI	MI	Pos	Pos	Pos	CL	3	MI	right forearm, left arm and right calf	MI	M	13	2019-04-01	Guaianases -SP	MI
2781	19.2009	1	MI	MI	MI	Pos	MI	Pos	Neg	Pos	CL	1	MI	left arm	1	F	39	MI	Bahia		LT 159	1.15649	1	MI	MI	MI	MI	Pos	MI	MI	CL	1	6x3	abdomen	MI	F	19	2002-02-12	Riacho das Almas - PE	Miltefosine
2787	3.02124	1	Pos	MI	MI	MI	MI	Pos	Neg	Pos	CL recidiva cutis	1	2x2	posterior aspect of left forearm	MI	F	36	MI	Pernambuco		LT 160	1.0897	1	Neg	ND	MI	MI	Pos	Neg	Pos	ML	1	MI	vegetative lesion in the oropharynx and nose	36	M	68	2016-02-11	Bahia	Liposomal Amphotericin B
2808	9.06026	1	MI	MI	MI	Pos	MI	Pos	Pos	Pos	CL	1	MI	MI	4	M	32	2019-06-03	Bolivia		LT 161	3.45943	1	Neg	MI	MI	Neg	Neg	MI	MI	CL	1	1,5x1,5	left foot	3	M	59	2021-10-28	Guiana Inglesa	Cryotherapy
																					LT 162	2.21952	1	MI	MI	MI	MI	Pos	Neg	Pos	CL	1	3x1,5	left thigh	10	M	46	2019-03-21	Minas Gerais	intralesional Pentavalent Antimony
																					LT 163	25.6191	1	MI	MI	MI	Neg	Pos	Neg	Pos	ML	MI	MI	MI	MI	M	75	2020-03-02	Iguaí - BA	Liposomal Amphotericin B
																					LT 164	1.03414	1	Neg	MI	MI	Neg	Neg	Neg	Pos	CL	1	3x3	right hand and leg	2	M	37	2021-08-16	Ibataguara- AL	MI
																					LT 165	0.548288	0	MI	Neg	MI	Neg	Pos	Neg	Neg	ML	MI	MI	mucous	MI	F	37	2018-04-26	MI	Liposomal Amphotericin B
																					LT 166	1.63152	1	MI	MI	MI	MI	Pos	Neg	Neg	CL	2	MI	anterior region of the left foot	MI	M	59	2019-05-13	MI	intralesional Pentavalent Antimony
																					LT 167	30.1558	1	Neg	ND	MI	Neg	Pos	Neg	Pos	ML	1	MI	injuries to the uvula and nostrils	MI	M	75	2014-02-06	Jequitinhonha	MI
																					LT 168	0.229484	0	MI	Neg	MI	MI	Pos	Neg	Pos	ML	1	MI	wide septal perforation with hyperemic mucosa	MI	M	30	2017-09-28	Bolívia	Miltefosine + Pentoxifylline
																					LT 169	26.0015	1	MI	MI	MI	Neg	Pos	Neg	Pos	ML	1	MI	Nasal injury wih loss o the columella	48	F	83	2019-01-24	Gameleira - BA	Liposomal Amphotericin B
																					LT 170	11.7312	1	MI	MI	MI	MI	Pos	MI	Neg	ML	1	MI	large perforation, crusts on the posterior wall of the septum, without secretion	12	M	56	2019-08-01	Goiás	MI
																					LT 171	0.450723	0	MI	MI	MI	MI	Pos	Neg	Pos	ML	1	MI	wide septal perforation	MI	F	18	2012-09-13	MI	Pentoxifylline
																					LT 172	0.841049	0	MI	MI	MI	MI	MI	Neg	Neg	ML	1	MI	septal perforation	MI	F	63	2015-08-20	MI	Pentavalent Antimony
																					LT 173	2.95574	1	Neg	MI	MI	Pos	Pos	Neg	Pos	CL relapse	1	2x2	posterior aspect of left forearm	MI	F	36	2019-04-01	Timbauba - PE	intralesional Pentavalent Antimony
																					LT 174	1.28748	1	MI	MI	MI	MI	Pos	Neg	Neg	CL	1	0,5x0,99	right forearm	MI	M	20	2017-10-30	MI	MI
																					LT 175	1.09532	1	MI	MI	MI	MI	Pos	MI	MI	CL	4	2,5 x 3,5 //2 x 2,5	lower limb, shoulder and chin	3	M	30	2021-07-05	Bahia	MI
																					LT 176	1.36739	1	MI	Neg	MI	MI	Pos	Neg	Neg	CL	1	MI	thoracic region	MI	M	60	2012-03-26	MI	MI
																					LT 177	22.5535	1	MI	MI	MI	MI	MI	Pos	Pos	ML	1	13x10	upper lip and right leg	9	M	44	2018-01-04	MI	Glucantime - 28 days
																					LT 178	3.48267	1	Pos	MI	MI	MI	MI	Pos	Pos	CL	1	MI	left leg	6	M	19	2021-03-03	La Paz -Bolivia	Miltefosine
																					LT 179	9.81696	1	Pos	MI	MI	MI	MI	Pos	Pos	ML	1	MI	infiltrative lesion on palate	4	M	72	2017-01-26	Bahia	Liposomal Amphotericin B
																					LT 180	17.9794	1	MI	MI	MI	MI	MI	Pos	Pos	ML	MI	MI	MI	MI	M	MI	2007-06-04	MI	MI
																					LT 181	1.24449	1	MI	Neg	MI	MI	Pos	Neg	Neg	CL	1	MI	MI	MI	F	43	2010-08-16	MI	MI
																					LT 182	0.610125	0	MI	MI	10	MI	MI	Neg	Neg	ML	1	MI	MI	MI	F	80	2017-09-14	MI	MI
																					LT 183	1.54411	1	MI	MI	MI	MI	MI	Neg	Pos	CL	1	MI	left leg	MI	F	62	2017-11-23	MI	Intralesional Pentavalent Antimony - last dosis 14/12/2017
																					LT 184	2.04904	1	MI	MI	MI	Neg	Pos	Neg	Pos	CL	2	4x3	left and right arm	5	F	35	2019-01-17	Yungas - Bolívia	MI
																					LT 185	2.43724	1	MI	MI	MI	MI	MI	Neg	Pos	CL	1	MI	right hand	MI	F	12	2021-02-15	MI	Pentavalent Antimony - ended on 21/03/21
																					LT 186	1.75816	1	Neg	MI	MI	Pos	MI	Neg	Neg	CL	MI	MI	left eyelid	MI	F	51	2017-11-13	Bahia	Pentavalent Antimony
																					LT 187	2.98644	1	MI	MI	MI	MI	Pos	Neg	Pos	ML	1	MI	hyperemia of uvula, hard palate and soft palate	MI	M	52	2020-07-02	MI	MI
																					LT 188	1.84358	1	Pos	MI	MI	MI	Pos	Neg	Neg	CL	MI	MI	MI	MI	M	21	2011-01-03	Maraú - BA	MI
																					LT 189	0.451179	0	MI	MI	MI	Neg	Pos	Neg	Pos	CL	1	MI	right fist	MI	M	30	2020-01-13	MI	Intralesional Pentavalent Antimony
																					LT 190	0.568049	0	Pos	MI	MI	MI	Pos	MI	Neg	CL	1	2 x 1	left arm	MI	M	31	2021-03-08	MI	Glucantime
																					LT 191	0.893201	0	MI	Neg	20	MI	Pos	Neg	Pos	ML	MI	MI	MI	MI	F	65	2007-08-13	Floresta Azul - BA	MI
																					LT 192	40.8413	1	MI	MI	MI	Pos	MI	Pos	Pos	ML	MI	MI	palate	12	M	72	2017-10-26	São Paulo	Liposomal Amphotericin B + Pentoxifylline
																					LT 193	0.858847	0	MI	MI	30	MI	MI	Neg	Pos	ML	MI	MI	nasal septum	18	F	58	2016-03-10	Maraial - PE	Pentavalent Antimony + Pentoxifylline
																					LT 194	1.18727	1	MI	MI	MI	MI	Pos	Neg	Neg	ML	1	MI	granulomatous lesion in nasal fossa	MI	F	72	2017-06-08	MI	MI
																					LT 195	8.32219	1	MI	Neg	MI	MI	MI	Neg	Pos	ML	MI	MI	MI	MI	M	52	2019-03-21	MI	MI
																					LT 196	1.38394	1	Pos	MI	MI	MI	Neg	Neg	Neg	CL	1	MI	right thigh	5	M	24	2020-08-17	Mato Grosso	Spontaneous healing
																					LT 197	1.39936	1	MI	MI	MI	MI	MI	Neg	Neg	CL	MI	MI	MI	MI	M	54	2013-03-18	MI	MI
																					LT 198	1.84358	1	Pos	Neg	10	Pos	Pos	Neg	Neg	ML	MI	MI	nasal	MI	M	68	2011-11-24	Minas Gerais	Amphotericin B
																					LT 199	26.5043	1	Neg	MI	MI	Neg	Pos	Pos	Pos	ML	1	MI	infiltrated ulcerated lesion of the nasolabial region with crusts/loss of septum and columella	24	M	70	2019-04-21	Apucarana - PR	Amphotericin B
																					LT 200	1.98978	1	MI	MI	10	MI	MI	Neg	Pos	MCL	1	MI	infiltrative palate lesion	6	M	78	2015-01-29	Porteirinha -MG	MI
																					LT 201	2.1379	1	MI	MI	MI	MI	MI	Neg	Pos	CL	MI	MI	MI	MI	F	33	2010-12-21	MI	MI
																					LT 202	0.800931	0	MI	MI	MI	MI	MI	Neg	Pos	ML	MI	MI	MI	60	M	80	2019-08-26	Bahia	Liposomal Amphotericin B
																					LT 203	2.34019	1	MI	MI	30	MI	MI	Neg	Pos	ML	1	MI	anterior nasal septum perforation without hyperemia	18	M	59	2017-04-13	Jaguaré - SP	MI
																					LT 204	10.6291	1	Neg	Neg	15	Pos	Pos	Neg	Pos	ML	1	MI	ulcer lesion on the wing of the nose	MI	M	41	2010-03-08	Atibaia-SP	MI
																					LT 205	11.4316	1	MI	MI	MI	MI	MI	Pos	Pos	ML	MI	MI	MI	MI	M	MI	2011-11-03	MI	MI
																					LT 206	0.297529	0	MI	MI	MI	MI	Pos	Neg	Pos	CL relapse	1	1,5x1,5	left arm	4	M	48	2019-08-26	Januaria-MG	Intralesional Pentavalent Antimony
																					LT 207	8.75165	1	Pos	Neg	MI	Pos	Pos	Neg	Pos	CL	MI	MI	cross face injury	MI	F	7	2010-09-16	Itapevi - SP	Glucantime
																					LT 208	3.79946	1	Pos	MI	MI	MI	MI	Pos	Pos	CL	1	2,2x2,5	right elbow	MI	F	15	2018-06-11	Bahia	Glucantime + Pentavalent Antimony
																					LT 209	2.70816	1	Pos	Pos	MI	MI	Pos	MI	MI	CL	MI	MI	MI	MI	M	63	2011-11-21	MI	MI
																					LT 210	5.26247	1	MI	MI	MI	Pos	MI	MI	MI	CL	1	MI	left arm	MI	M	72	2021-07-05	Venezuela	Miltefosine
																					LT 211	17.0821	1	Neg	ND	MI	MI	Pos	Neg	Pos	ML	1	MI	nostrils	MI	M	77	2014-02-13	La Paz-Bolivia	Amphotericin B
																					LT 212	4.07352	1	Pos	Neg	5	Neg	Pos	Neg	Neg	CL	MI	MI	MI	MI	M	59	2009-11-30	Mato Grosso	Pentavalent Antimony
																					LT 213	11.4346	1	Pos	MI	MI	Neg	MI	Neg	Pos	CL	2	4 each	back of left hand	3	F	47	2016-10-04	Caucaia do Alto -SP	Miltefosine
																					LT 214	1.12605	1	MI	MI	MI	MI	Pos	Neg	Pos	CL	1	4x3	right tibial	2	M	66	2018-12-03	El Dorado - MT	Amphotericin B
																					LT 215	18.6308	1	MI	MI	MI	Neg	Pos	Pos	Pos	ML	1	MI	nasal septum destruction	12	M	67	2015-07-02	Goiás	Glucantime + Amphotericin B
																					LT 216	17.0794	1	MI	Neg	15	Neg	Pos	Pos	Pos	ML	1	MI	nasal	MI	F	85	2011-11-03	Itapevi - SP	Itraconazole
																					LT 217	32.0082	1	MI	Pos	18	Neg	Pos	Neg	Pos	ML	1	MI	nasal septum injury	24	M	49	2010-09-13	Piratinga - MT	Pentavalent Antimony
																					LT 218	12.3372	1	MI	MI	20	MI	MI	Pos	Pos	ML	1	MI	MI	4	M	45	2016-11-28	MI	Pentavalent Antimony + Pentoxifylline
																					LT 219	1.77266	1	MI	MI	MI	MI	MI	Neg	Pos	ML	MI	MI	MI	MI	M	28	2018-02-08	MI	Glucantime
																					LT 220	3.03461	1	Pos	MI	MI	MI	MI	Neg	Pos	CL	1	1x3	left forearm	4	F	32	2016-12-19	Caucaia do Alto (Cotia) - SP	Intralesional Pentavalent Antimony
																					LT 221	2.6918	1	Neg	MI	MI	MI	MI	Neg	Neg	CL	2	MI	healed in the left forearm and hidradenitis in the left armpit	2	M	38	2015-03-23	Paranaíta - MS	Pentavalent Antimony
																					LT 222	16.5101	1	MI	MI	MI	MI	MI	Pos	Pos	CL	MI	MI	MI	MI	M	MI	2013-04-17	MI	MI
																					LT 223	28.4065	1	MI	MI	MI	MI	MI	Neg	Pos	ML	1	MI	septum	MI	M	71	2018-08-31	Araçatuba - SP	Liposomal Amphotericin B + Pentoxiphylline
																					LT 224	1.00226	1	MI	MI	MI	Neg	Pos	Neg	Neg	CL	1	2x1,5	leg	MI	M	51	2021-04-05	Mairiporã - SP	Glucantime
																					LT 225	3.34882	1	Pos	Pos	MI	Pos	Pos	Neg	Pos	CL	1	MI	back of arm	4	M	18	2011-07-13	Nazaré Paulista - SP	Glucantime
																					LT 226	3.55541	1	MI	MI	MI	Neg	Neg	Neg	Pos	MCL	2	MI	septal perforation	420	F	43	2021-07-15	MI	Miltefosine
																					LT 227	12.6772	1	MI	MI	MI	MI	Pos	Neg	Pos	ML	1	MI	nasal lesions and extending to the oropharynx	8	M	72	2019-01-24	Presidente Prudente - SP	Liposomal Amphotericin B
																					LT 228	0.755469	0	MI	MI	MI	MI	Pos	Neg	Neg	ML	1	MI	bilateral malar hyperemia and nasal edema	480	F	47	2018-11-08	Palmeirinha-BA	MI
																					LT 229	1.41138	1	MI	MI	MI	MI	Pos	MI	MI	CL	1	3x2,5	lower left limb	6	F	24	2021-01-11	Rio Branco -AC	Glucantime
																					LT 230	29.4564	1	MI	MI	MI	MI	Pos	Pos	Pos	ML	2	MI	injury to the nostrils and oral mucosa	MI	M	31	2013-09-05	MI	MI
																					LT 231	27.3413	1	MI	MI	MI	Pos	Neg	Pos	Pos	ML	1	MI	lesion in the nasolabial region	24	M	71	2019-10-02	Apucarana - PR	MI
																					LT 232	22.418	1	MI	MI	MI	MI	Pos	Pos	Pos	ML	MI	MI	nasal injury	MI	M	33	2017-06-01	Bolívia	Liposomal Amphotericin B
																					LT 233	0.394382	0	MI	MI	MI	MI	MI	Neg	Neg	ML	1	MI	wide septal perforation	MI	F	52	2018-08-02	Paraná	Liposomal Amphotericin B
																					LT 234	20.5026	1	MI	MI	MI	MI	MI	Neg	Pos	CL	MI	MI	MI	MI	M	22	2013-03-25	MI	MI
																					LT 235	1.14253	1	MI	MI	MI	MI	MI	Neg	Neg	CL	1	5	left leg	12	M	39	2014-03-31	Mairiporã - SP	Pentavalent Antimony
																					LT 236	4.90868	1	MI	MI	MI	MI	MI	MI	Neg	CL	1	2x1x5	left fist	1	M	29	2021-04-05	Camanducaia - MG	Pentavalent Antimony
																					LT 237	4.25296	1	MI	Pos	MI	MI	MI	Pos	Pos	CL	MI	MI	MI	MI	M	32	2008-03-20	MI	MI
																					LT 238	21.8044	1	MI	MI	MI	MI	Pos	MI	MI	CL	2	2x2,5 // 2x2	elbow and right hand	MI	M	47	2021-07-05	Diamantina - BA	Miltefosine
																					LT 239	9.67131	1	MI	MI	MI	Pos	Neg	Pos	Pos	CL	1	3,5x4	left forearm	6	F	59	2019-01-24	Curimataí-MG	Pentavalent Antimony intralesional
																					LT 240	33.8839	1	Pos	Pos	9	MI	Pos	Neg	Pos	CL	1	MI	itchy papular lesion	MI	F	46	2010-04-27	Pereiro - CE	Glucantime
																					LT 241	4.45822	1	MI	MI	MI	MI	MI	Pos	Pos	CL	MI	MI	MI	MI	F	60	2012-01-21	MI	MI
																					LT 242	1.87311	1	Pos	Pos	9	MI	Pos	Neg	Pos	CL	1	4	MI	MI	F	42	2011-11-21	Maranhão	Pentavalent Antimony
																					LT 243	35.8916	1	MI	MI	MI	MI	Pos	Pos	Pos	ML	MI	MI	nostril	MI	M	20	2018-02-01	Sena Madureira - AC	Pentavalent Antimony
																					LT 244	0.908568	0	MI	MI	MI	MI	Pos	Neg	Pos	ML	1	MI	nasal obstruction, with crusts and serosanguineous discharge	36	F	68	2020-09-21	Tutum-MA	MI
																					LT 245	21.6768	1	MI	MI	MI	Neg	Pos	Neg	Neg	ML	MI	MI	mucous	MI	F	37	2020-04-16	Sarapuí - SP	Liposomal Amphotericin B
																					LT 246	0.895613	0	MI	Pos	MI	Neg	Pos	Neg	Neg	CL	MI	MI	MI	MI	M	71	2008-11-03	Ubatuba - SP	MI
																					LT 247	31.5223	1	MI	MI	MI	Pos	Pos	Neg	Pos	CL	2	MI	face and left fist	1	F	39	2019-03-21	Sul da Bahia	Glucantime and Pentavalent Antimony intralesional
																					LT 248	1.58646	1	MI	MI	MI	Pos	Pos	Neg	Pos	CL	MI	MI	left arm	MI	M	32	2019-10-02	Embu Guaçu -SP	Pentavalent Antimony
																					LT 249	17.7632	1	MI	MI	MI	Pos	Pos	Pos	Pos	CL	2	MI	leg and right legs	4	M	32	2019-06-03	Bolivia	Glucantime and Amphoterin B
																					LT 250	5.00496	1	Pos	ND	Pos	MI	Pos	Neg	Neg	CL	1	3,5x2	right leg	MI	M	19	2014-08-25	General Carneiro-MS	Pentavalent Antimony
																					LT 251	0.463978	0	MI	MI	MI	MI	MI	Neg	Pos	ML	1	MI	wide septal perforation	MI	M	53	2018-12-13	Sul da Bahia	refers treatment for cutaneous leishmaniasis for 30 years
																					LT 252	31.6363	1	MI	MI	MI	MI	Pos	Neg	Pos	CL	2	MI	thigh and face	MI	M	24	2020-10-05	Goiás	Pentavalent Antimony
																					LT 253	0.481361	0	MI	MI	MI	MI	MI	Neg	Neg	CL	1	MI	left arm	2	M	21	2019-09-23	Pernambuco	refers treatment for cutaneous leishmaniasis one year ago
																					LT 254	1.73902	1	MI	MI	MI	Neg	Pos	Neg	Pos	ML	1	3,5x2 // 2x0,8	injury to right arm and oropharynx	MI	M	31	2020-03-02	Bolívia	Glucantime, and Pentavalent Antimony intralesional
																					LT 255	22.8686	1	MI	MI	MI	MI	Pos	Neg	Pos	ML	MI	MI	nasal crust	MI	M	52	2020-01-23	MI	Liposomal Amphotericin B
																					LT 256	12.7413	1	Neg	MI	MI	MI	MI	Neg	Pos	ML	1	MI	crusted lesion in anterior septum	MI	F	29	2019-01-24	Tutum-MA	Pentavalent Antimony - three doses
																					LT 257	1.08512	1	Neg	MI	MI	Neg	Neg	MI	MI	CL	2	2x1,5	left leg	3	M	66	2021-07-26	Iguape - SP	MI
																					LT 258	1.11662	1	MI	Neg	MI	MI	Pos	Neg	Neg	CL	MI	MI	MI	MI	M	17	2009-11-30	MI	MI
																					LT 259	1.75097	1	MI	MI	MI	MI	MI	Neg	Pos	CL	1	2x3	left elbow	6	M	54	2019-01-24	Cajamar - SP	Intralesional antimonial - three doses. Last dose on 02/25/2019
																					LT 260	12.1252	1	MI	Pos	22	MI	Pos	Pos	Pos	CL	MI	MI	MI	MI	M	19	2010-05-10	Sabará - MG	MI
																					LT 261	3.39664	1	Neg	MI	MI	Neg	Pos	MI	MI	CL	1	6 x 4	pre-tibial region	9	M	63	2021-01-26	Piauí	Liposomal Amphotericin B
																					LT 262	14.2814	1	Neg	MI	MI	MI	Pos	Neg	Pos	CL	5	MI	lesions on the back, chin, scalp, left lower limb and anterior region of the thorax	5	M	39	2018-03-23	Pará	Pentavalent Antimony
																					LT 263	3.31245	1	Pos	MI	MI	MI	MI	Pos	Pos	CL	3	MI	lesions on left toe, right leg and left leg	MI	M	37	2020-08-03	Pará	Glucantime and Pentavalent Antimony
																					LT 264	1.11134	1	MI	MI	MI	MI	MI	MI	MI	ML	MI	MI	hard palate	MI	F	71	2021-04-12	Paraná	Liposomal Amphotericin B
																					LT 265	1.72674	1	Pos	MI	MI	Pos	Pos	Pos	Neg	CL	MI	MI	erythematous lesion on left thigh	MI	F	29	2010-09-16	Itapevi - São Paulo	Glucantime
																					LT 266	6.54269	1	Pos	Pos	14	MI	Pos	ND	ND	CL	MI	MI	MI	MI	M	45	2010-12-06	Ilhéus - BA	MI
																					LT 267	7.74769	1	MI	MI	MI	MI	Pos	Pos	Pos	CL	MI	MI	lesion in the left pretibial region	MI	M	37	2018-10-29	Montes Claros - MG	Glucantime for 20 days - 2018
																					LT 268	12.8008	1	MI	MI	MI	MI	MI	Pos	Pos	CL	MI	MI	ulcerated lesion on left thigh	MI	M	23	2021-02-15	Bolívia	Miltefosine for 28 days
																					LT 269	2.5803	1	Pos	Pos	Neg	MI	Pos	Pos	Pos	CL	MI	MI	lower limb	MI	F	17	2009-01-12	Viçosa - CE	Pentavalent Antimonial
																					LT 270	4.21792	1	MI	MI	MI	MI	MI	Neg	Pos	CL	MI	MI	MI	MI	F	28	2012-08-27	MI	MI
																					LT 271	52.1746	1	MI	Pos	MI	Pos	Pos	Pos	Pos	ML	1	MI	lesion in the palate and oropharynx to the larynx	MI	M	55	2010-10-19	Junco do Siridó - PB	Amphotericin B
																					LT 272	5.40619	1	Pos	MI	MI	MI	MI	Pos	Pos	CL	MI	MI	MI	MI	F	24	2010-09-16	Itapevi - SP	Liposomal Amphotericin B + Glucantime
																					LT 273	0.996407	1	Pos	Pos	10	Neg	MI	Neg	Neg	CL	8	MI	MI	MI	M	35	2009-08-10	Paraty-RJ	Glucantime for 20 days
																					LT 274	24.5372	1	MI	Pos	Neg	MI	Pos	Pos	Pos	ML	MI	MI	chronic granulomatous inflammatory process	MI	M	65	2009-11-09	Bahia	MI
																					LT 275	1.29015	1	MI	Pos	10	MI	Neg	Pos	Pos	ML	MI	MI	granulomatous ulcerated lesion	MI	M	21	2011-04-18	Umará - PA	Pentavalent Antimony
																					LT 276	1.41598	1	MI	MI	MI	MI	Neg	Neg	Neg	CL relapse	MI	MI	ulcerated lesion	3	M	78	2019-01-21	Rondonia	Glucantime - 2009 and Pentoxifylline - 2019
																					LT 277	6.18621	1	MI	MI	MI	MI	Pos	Pos	Pos	CL	1	4x3	ulcerated lesion on left forearm	4	M	38	2018-09-10	Mairiporã - SP	Glucantime
																					LT 278	0.82672	0	Neg	Neg	MI	Neg	Pos	Neg	Neg	CL	1	MI	lower limb injury with evolution to ulcer	MI	M	18	2010-02-08	Barra de Turvo - SP	Cephalexin
																					LT 279	0.808326	0	Pos	Pos	10	Neg	Pos	Neg	Neg	CL	MI	MI	MI	MI	M	24	2011-04-25	Ermelino Matarazzo - SP	MI

## Sheet: HCFMUSP SP-reference validation
Tegumentary leishmaniasis - Samples from Hospital das Clínicas, São Paulo - reference panel																Tegumentary leishmaniasis - Samples from Hospital das Clínicas, São Paulo - validation
ID	r-Lb6H-ELISA		Tests at the collection center				Clinical data				Demographic data					ID	r-Lb6H-ELISA		Tests at the collection center				Clinical data			Demographic data
	Reactivity index	Binary result	Leishmanin skin test (mm)	IHC	L. major-like-IFAT	L. major-like-ELISA	Clinal form	Number of lesions	Lesion location	Evolutiom time - m	Sex	Age	Collection date	Likely site of infection			Reactivity index	Binary result	Leishmanin skin test	IHC	L. major-like-IFAT	L. major-like-ELISA	Lesion type	Number of lesions	Lesion location	Sex	Age	Collection date	Likely site of infection
1879	9.63813	1	MI	MI	Neg	Pos	MCL	MI	MI	MI	M	84	2012-04-09	MI		LT 280	2.21004	1	Pos	Pos	Neg	Pos	ML relapse	10	MI	M	MI	MI	Pernambuco
2132	41.3913	1	11	MI	Pos	Pos	ML	1	palate and genital injury	MI	M	35	2014-02-23	Bahia		LT 281	3.24434	1	20X20	Pos	Neg	Pos	CL	1	right ear	M	MI	MI	Bahia
120 LMC	2.95022	1	27X30	MI	Pos	Pos	MCL relapse	1	left nose	96	F	83	1998-05-21	MI		LT 282	1.18206	1	20X25	ND	Pos	Pos	ML	2	nose and thigh	F	MI	MI	Paraná
121 LMC	1.59212	1	20X25	MI	Pos	Pos	MCL	4	nose and thigh	6	F	60	1997-11-11	Paraná		LT 283	0.277834	0	12X15	Neg	Pos	Pos	CL	1	foot and shin	M	48	MI	São Paulo
123 LMC	21.674	1	12X12	MI	Pos	Pos	MCL	1	nose	12	M	82	1998-01-20	São Paulo		LT 284	0.631441	0	20x41	ND	Neg	Pos	CL	2	foot and shin	M	5	MI	Bahia
162 LC	4.38638	1	10X10	MI	Neg	Pos	CL	1	right leg	4	F	MI	1998-03-26	São Paulo		LT 285	0.359921	0	15X15	ND	Pos	Pos	ML relapse	1	MI	M	27	MI	Piauí
174 LMC	3.63141	1	55X45	MI	Neg	Pos	MCL	1	nasal	636	F	53	1997-06-26	São Paulo		LT 286	1.84128	1	15X15	ND	Neg	Neg	CL	2	right thigh	F	76	MI	Bahia
2 LMC	3.71562	1	10x15	Pos	Neg	Pos	MCL relapse	10	nasal, anal, oral, penis	24	M	52	1996-09-26	Pernambuco		LT 287	3.00313	1	15X15	ND	Neg	Pos	CL relapse	2	right knee	F	MI	MI	Bahia
227 LMC	1.41365	1	81x90	MI	Neg	Neg	ML late relapse	1	nasal	600	F	60	1998-11-17	Santo Anastacio (SP)		LT 288	0.645332	0	16X16	ND	Neg	Pos	ML relapse	1	nasal	F	MI	MI	Paraná
247 LMC	10.959	1	MI	MI	Neg	Pos	MLC	3	nose/leg/recurrence	480	M	68	1999-07-21	São Paulo		LT 289	3.33527	1	5	ND	Neg	Neg	CL relapse	1	left hand	M	MI	MI	São Paulo
304 LC	2.00452	1	15x10	MI	Neg	Pos	CL relapse	multiples	ulcerated multiples - left limb	360	F	38	1999-12-09	Minas Gerais		LT 290	8.68231	1	45X45	ND	Pos	Pos	ML	1	nose	M	67	MI	Pernambuco
53 LMC	15.4964	1	10X10	MI	Pos	Pos	MCL disseminated	multiples	multiples	4	M	51	1997-09-22	Bahia		LT 291	1.53061	1	Neg	ND	Neg	Pos	CL	1	right foot	M	34	1997-01-14	São Paulo
79 LC	32.4433	1	6	Pos	Pos	Pos	CL relapse	5	left arm, back, left leg	12	M	55	1997-06-26	Minas Gerais		LT 292	3.23803	1	Neg	ND	Neg	Pos	CL	1	left foot	M	36	1997-06-03	São Paulo
																LT 293	2.41842	1	ND	Pos	Neg	Pos	CL	1	left leg	M	25	1997-04-01	São Paulo
																LT 294	3.29486	1	10X10	ND	Pos	Pos	ML disseminated	multiple injuries	multiple injuries	M	MI	MI	Bahia
																LT 295	3.51712	1	55X45	ND	Neg	Pos	ML	1	nasal	M	MI	MI	São Paulo
																LT 296	2.25424	1	Pos	Pos	Neg	Pos	CL	1	left knee	M	MI	MI	Minas Gerais
																LT 297	3.24308	1	Neg	ND	Neg	Pos	CL	1	left leg	M	MI	1997-10-21	Minas Gerais
																LT 298	0.75394	0	8X8	Pos	Neg	Pos	CL relapse	2	left hand	M	MI	MI	São Paulo
																LT 299	0.558194	0	10X10	ND	Neg	Neg	CL	1	thigh	M	MI	MI	Bahia
																LT 300	5.14181	1	10X10	ND	Neg	Pos	CL	1	back	F	MI	MI	Minas Gerais
																LT 301	6.75814	1	10X12	ND	Pos	Pos	CL	1	left arm	F	26	MI	Minas Gerais
																LT 302	0.631565	0	ND	ND	Pos	Pos	CL relapse	2	foot and arm	M	10	1998-01-22	Bahia
																LT 303	3.52679	1	ND	ND	Pos	Pos	CL	1	left leg	F	33	1997-12-02	Minas Gerais
																LT 304	2.45404	1	27X30	ND	Pos	Pos	ML relapse	1	nasal	F	83	MI	MI
																LT 305	8.00551	1	12X12	ND	Pos	Pos	ML	1	nose	M	MI	MI	São Paulo
																LT 306	0.485819	0	NI	ND	Neg	Pos	CL	1	left arm	F	13	1997-12-23	São Paulo
																LT 307	0.703782	0	10X10	ND	Neg	Pos	CL	1	right leg	F	MI	MI	São Paulo
																LT 308	0.210084	0	10X10	ND	Neg	Pos	CL	3	left and right leg	M	41	MI	Maranhão
																LT 309	1.34585	1	8x8	Neg	Pos	Pos	CL	1	right leg	F	MI	MI	Pernambuco
																LT 310	0.697216	0	10x10	ND	Neg	Pos	CL disseminated	2	arm and neck	M	MI	MI	Pernambuco
																LT 311	4.698	1	ND	ND	Neg	Pos	CL	1	abdomen	M	MI	1998-09-21	Bahia
																LT 312	3.32007	1	30x25	ND	Neg	Pos	ML	1	nose	M	MI	MI	Minas Gerais
																LT 313	6.40266	1	5	ND	Neg	Pos	CL	2	left leg	F	MI	MI	MI
																LT 314	3.49587	1	ND	ND	Neg	Pos	CL	1	left hand	M	MI	1997-07-16	São Paulo
																LT 315	43.2257	1	12	ND	Pos	Pos	CL	3	legs	F	MI	MI	São Paulo
																LT 316	3.60535	1	Neg	ND	Neg	Pos	CL	1	left arm	M	MI	1998-10-13	Bahia
																LT 317	5.06261	1	7	Pos	Neg	Pos	CL	1	right face	F	MI	MI	Bahia
																LT 318	21.4347	1	10	ND	Pos	Pos	ML	1	nasal	F	MI	MI	Bahia
																LT 319	17.6798	1	ND	ND	Neg	Pos	ML	3	nose/leg/relapse	M	MI	1999-07-21	São Paulo
																LT 320	30.883	1	ND	ND	Pos	Pos	ML	1	palte	M	MI	1999-04-12	Pernambuco
																LT 321	6.25	1	ND	ND	Pos	Pos	CL	1	left leg	F	MI	1999-08-10	Pernambuco
																LT 322	4.00321	1	10x10	ND	Pos	Pos	CL	1	back	M	MI	MI	Bahia
																LT 323	10.7991	1	ND	ND	Neg	Pos	CL	MI	MI	M	MI	1999-08-31	MI
																LT 324	4.26536	1	ND	ND	Neg	Pos	CL	MI	MI	F	MI	1999-12-09	MI

## Sheet: Santa Casa São Paulo-validation
Tegumentary leishmaniasis - Samples from Santa Casa, São Paulo - validation
ID	r-Lb6H-ELISA		Tests at the collection center		Clinical and demographic data
	Reactivity index	Binary result	L. major-like-IFAT	L. major-like-ELISA	Lesion type	Sex	Age	Collection date	Likely site of infection
LT 325	14.2561	1	Pos	Pos	MCL	M	39	2012-03-20	MI
LT 326	3.17705	1	Neg	Pos	MCL	F	60	2012-05-07	MI
LT 327	4.31812	1	ND	ND	MCL	M	49	2012-10-27	MI
LT 328	34.5112	1	Pos	Pos	MCL	M	56	2014-04-10	MI
LT 329	4.75477	1	Neg	Pos	ATL	M	64	2004-10-04	MI
LT 330	16.9914	1	Pos	Pos	ATL	F	MI	2005-06-29	MI
LT 331	1.27159	1	Pos	Pos	ATL	M	78	2005-10-19	MI
LT 332	0.536182	0	Neg	Pos	ATL	M	MI	2005-10-19	MI
LT 333	10.6514	1	Pos	Pos	ATL	M	41	2006-03-16	MI
LT 334	1.26157	1	Pos	Pos	ATL	M	70	2006-03-16	MI
LT 335	25.9193	1	Neg	Pos	ATL	F	55	2006-03-16	MI
LT 336	3.05865	1	Pos	Pos	ATL	M	MI	2006-10-20	MI
LT 337	1.96689	1	Pos	Pos	ATL	M	MI	2006-10-20	MI
LT 338	12.2292	1	Neg	Pos	ATL	F	MI	2006-12-18	MI
LT 339	14.3552	1	Pos	Pos	ATL	M	MI	2006-12-18	MI
LT 340	9.44603	1	Pos	Pos	ATL	M	69	2004-10-22	MI
LT 341	0.950687	1	Neg	Pos	MCL	F	75	2007-03-21	MI
LT 342	19.3099	1	Pos	Pos	ATL	M	MI	2007-03-21	MI
LT 343	1.44074	1	Neg	Pos	ATL	M	21	2007-05-30	MI
LT 344	2.21359	1	Neg	Pos	ATL	M	25	2007-05-30	MI
LT 345	6.05311	1	Pos	Pos	ATL	M	MI	2007-05-30	MI
LT 346	6.31853	1	Pos	Pos	ATL	M	56	2007-08-23	MI
LT 347	2.46237	1	Pos	Pos	ATL	M	73	2007-10-29	MI
LT 348	8.5196	1	Pos	Pos	ATL	M	39	2007-10-29	MI
LT 349	0.810959	0	Neg	Pos	ATL	M	MI	2004-11-23	MI
LT 350	2.24013	1	Pos	Pos	ATL	F	58	2007-10-29	MI
LT 351	3.12553	1	Pos	Pos	ATL	M	24	2009-02-27	MI
LT 352	1.35047	1	Pos	Neg	ATL	M	12	2010-03-26	MI
LT 353	0.809429	0	Pos	Pos	ATL	F	48	2010-05-20	MI
LT 354	36.5542	1	Pos	Pos	ATL	M	MI	2010-09-08	MI
LT 355	2.00156	1	Neg	Pos	ATL	M	MI	2010-10-29	MI
LT 356	16.6572	1	Pos	Pos	ATL	M	62	2011-03-11	MI
LT 357	2.16345	1	Pos	Pos	ATL	M	66	2011-08-04	MI
LT 358	2.16345	1	Neg	Pos	ATL	M	MI	2011-08-04	MI
LT 359	10.9834	1	Pos	Pos	ATL	M	17	2011-08-04	MI
LT 360	23.3535	1	Pos	Pos	MCL	M	39	2012-02-02	MI
LT 361	7.90968	1	Pos	Pos	ATL	F	MI	2012-03-08	MI
LT 362	1.34834	1	Neg	Pos	ATL	F	57	2014-03-31	MI
LT 363	0.83073	0	Neg	Pos	MCL	F	84	2012-12-07	MI
LT 364	1.25888	1	Neg	Pos	ATL	M	71	2012-05-04	MI
LT 365	1.29935	1	Neg	Pos	ATL	M	17	2012-05-09	MI
LT 366	10.0638	1	Neg	Pos	ATL	F	40	2005-03-30	MI
LT 367	0.941494	0	Neg	Pos	MCL	M	67	2012-05-07	MI
LT 368	0.438796	0	Neg	Pos	ATL	M	MI	2012-06-15	MI
LT 369	0.955694	1	Pos	Neg	ATL	M	MI	2012-06-26	MI
LT 370	2.55325	1	Neg	Pos	ATL	F	67	2012-08-27	MI
LT 371	4.07768	1	Neg	Pos	ATL	F	33	2012-12-11	MI
LT 372	6.50454	1	Pos	Pos	ATL	M	MI	2012-10-22	MI
LT 373	8.43084	1	Pos	Pos	ATL	M	MI	2012-10-29	MI
LT 374	3.34351	1	Pos	Pos	ATL	M	50	2012-12-11	MI
LT 375	1.50559	1	Pos	Pos	ATL	M	55	2005-03-30	MI
LT 376	1.9547	1	Neg	Pos	ATL	F	MI	2013-11-27	MI
LT 377	1.201	1	Neg	Pos	ATL	M	MI	2013-03-19	MI
LT 378	1.67205	1	Neg	Neg	ATL	F	51	2013-06-24	MI
LT 379	0.556931	0	Neg	Neg	ATL	M	MI	2013-06-28	MI
LT 380	0.862548	0	Neg	Neg	ATL	F	MI	2013-07-02	MI
LT 381	0.852445	0	Neg	Neg	ATL	F	MI	2013-10-08	MI
LT 382	0.624432	0	Neg	Pos	ATL	F	MI	2005-04-27	MI
LT 383	3.03092	1	Neg	Pos	ATL	F	72	2013-10-08	MI
LT 384	14.2756	1	Pos	Pos	ATL	M	71	2013-11-01	MI
LT 385	3.0928	1	Pos	Pos	ATL	M	21	2013-11-29	MI
LT 386	13.6442	1	Neg	Pos	ATL	M	54	2014-01-09	MI
LT 387	0.726157	0	Neg	Pos	MCL	F	58	2014-01-09	MI
LT 388	8.88437	1	Neg	Pos	ATL	F	MI	2014-02-06	MI
LT 389	1.03683	1	Pos	Pos	ATL	F	MI	2014-02-06	MI
LT 390	1.12523	1	Neg	Pos	MCL	F	18	2014-02-06	MI
LT 391	35.0487	1	Pos	Pos	MCL	M	56	2014-04-10	MI
LT 392	5.48551	1	Neg	Pos	ATL	F	41	2005-06-11	MI
LT 393	7.08476	1	Neg	Pos	ATL	M	67	2014-04-17	MI

## Sheet: Tres Lagoas-validation
Healthy subjects living in an area with transmission of leishmania infection, who has negative serology (DAT and rK39 ELISA negative) who stays asymptomatic for VL during twelve months follow up
Health VL endemic controls - samples from Tres Lagoas - validation
ID	r-Lb6H-ELISA		Other tests		Privious tests					Sex	Age
	Reactivity index	Binary result	Chagas- ELISA	Latex-RF	rK39-ELISA RI	DAT	Parasitotogy	Kalazar Detect	IT-Leish
20173	0.248203	0	Neg	Neg	0.23119	below100	ND	ND	ND	M	3
20178	0.313904	0	ND	ND	0.0633908	below100	ND	0	0	M	50
20186	0.659332	0	ND	ND	0.0588333	below100	ND	0	0	M	24
20187	0.451691	0	Neg	Neg	0.0360457	below100	ND	0	0	M	39
20188	0.85332	0	Neg	Neg	0.0778919	below100	ND	0	0	F	40
20190	0.465344	0	Neg	Neg	0.0671197	below100	ND	0	0	M	4
20192	-0.113994	0	Neg	Neg	0.220706	below100	ND	0	0	M	8
20193	1.50241	1	ND	Neg	0.076649	below100	ND	0	0	F	31
20195	0.870386	0	ND	ND	0.220003	below100	ND	0	0	F	3
20196	0.465913	0	Neg	Neg	0.0290023	below100	ND	0	0	F	23
20197	1.53086	1	Neg	Neg	0.075406	below100	ND	0	0	M	5
20198	0.520525	0	Neg	Neg	0.0733344	below100	ND	0	0	F	63
20199	2.50307	1	Neg	Neg	0.0439178	below100	ND	0	0	M	59
20200	1.2669	1	Neg	Neg	0.046818	below100	ND	0	0	F	90
20202	0.507441	0	Neg	Neg	0.205916	below100	ND	0	0	F	28
20203	0.655919	0	Neg	Neg	0.174843	below100	ND	0	0	F	23
20204	0.455104	0	Neg	Neg	0.168628	below100	ND	0	0	F	43
20205	0.507441	0	Neg	Neg	0.0774776	below100	ND	0	0	F	42
20207	0.418696	0	Neg	Neg	0.0410176	below100	ND	0	0	F	13
20208	0.789037	0	Neg	Neg	0.0464037	below100	ND	0	0	M	42
20209	0.814067	0	Neg	Neg	0.0269307	below100	ND	0	0	F	7
20210	1.58206	1	Neg	Neg	0.048061	below100	ND	0	0	M	13
20211	0.402198	0	Neg	Neg	0.000414319	below100	ND	0	0	M	51
20212	0.662176	0	Neg	Neg	0.00165728	below100	ND	0	0	F	48
20213	1.1916	1	Neg	Neg	ND	below100	ND	0	0	F	20
20214	0.44714	0	Neg	Neg	0.104408	below100	ND	0	0	F	1y6m
20215	3.48496	1	Neg	Neg	0.0861783	below100	ND	0	0	F	40
20216	0.535316	0	Neg	Neg	0.0331455	below100	ND	0	0	F	21
20218	0.683794	0	Neg	Neg	0.10938	below100	ND	0	0	M	52
20219	0.531903	0	Neg	Neg	0.201359	below100	ND	0	0	M	53
20220	0.278751	0	Neg	Neg	0.0140868	below100	ND	0	0	F	16
20221	2.45301	1	Neg	Neg	0.00248591	below100	ND	0	0	F	38
20222	0.867542	0	Neg	Neg	0.0928074	below100	ND	0	0	M	11
20223	1.50469	1	Neg	Neg	0.130925	below100	ND	0	0	M	23
20225	0.387976	0	Neg	Neg	0.0625621	below100	ND	0	0	M	3
20226	0.637146	0	Neg	Neg	0.500083	below100	ND	2	0	F	47
20227	0.490943	0	Neg	Neg	0.0343885	below100	ND	0	0	F	28
20228	0.259978	0	Neg	Neg	0.0401889	below100	ND	0	0	F	6
20230	0.613822	0	Neg	Neg	0.144183	below100	ND	0	0	F	5
20231	1.00066	1	Neg	Neg	0.0174014	below100	ND	0	0	M	28
20232	0.220725	0	Neg	Neg	0.029831	below100	ND	3	3	M	23
20233	0.455673	0	Neg	Neg	0.0526185	below100	ND	0	0	M	21
20234	0.778228	0	Neg	Neg	0.0484753	below100	ND	0	0	F	6 m
20235	0.603013	0	Neg	Neg	0.0132582	below100	ND	0	2	F	18
20236	1.89892	1	Neg	Neg	0.0343885	below100	ND	0	3	F	34
20237	0.468188	0	Neg	Neg	0.048061	below100	ND	0	0	M	26
20238	0.525076	0	Neg	Neg	0.115638	below100	ND	0	1	M	21
20240	1.31639	1	ND	ND	0.112969	below100	ND	0	0	F	72
20241	0.601306	0	ND	ND	0.0431418	below100	ND	0	2	F	35
20242	11.2562	1	Neg	Neg	0.100071	below100	ND	0	0	M	38
20243	0.40712	0	ND	ND	0.499466	below100	ND	0	0	M	10
20244	0.0179695	0	Neg	Neg	0.0507027	below100	ND	0	1	F	5
20245	0.0887242	0	ND	ND	0.705835	below100	ND	0	0	F	23
20246	0.497529	0	Neg	Neg	0.320672	below100	ND	0	0	M	20
20247	0.21058	0	Neg	Neg	0.0760541	below100	ND	0	2	F	51
20248	0.763702	0	Neg	Neg	0.0644903	below100	ND	0	0	M	47
20249	0.256626	0	Pos	Neg	0.072496	below101	ND	0	0	M	35
20251	0.0774933	0	Neg	Neg	0.01868	below100	ND	0	0	M	17
20252	-0.131402	0	Neg	Neg	0.0195695	below100	ND	0	0	M	39
20253	-0.175764	0	Neg	Neg	0.0155666	below100	ND	0	0	M	7
20254	-0.165094	0	Neg	Neg	0.0213485	below100	ND	0	0	M	13
20255	-0.104447	0	Neg	Neg	0.00978474	below100	ND	0	0	M	13
20258	0.122417	0	Neg	Neg	0.0591532	below100	ND	0	0	M	24
20259	0.0196541	0	Neg	Neg	0.0636008	below100	ND	0	0	M	32
20260	-0.0112309	0	Neg	Neg	0.0956236	below100	ND	0	0	F	20
20261	0.109501	0	Neg	Neg	0.020459	below100	ND	0	0	F	1
20263	2.67633	1	Neg	Neg	0.145437	below100	ND	0	0	M	3
20264	0.365004	0	Neg	Neg	0.165451	below100	ND	1	0	F	1
20265	0.179133	0	Neg	Neg	0.0889521	below100	ND	0	0	M	46
20267	0.0314465	0	Neg	Neg	0.116083	below100	ND	0	0	M	18
20268	0.827156	0	Neg	Neg	0.0280199	below100	ND	0	0	F	9
20270	0.300427	0	Neg	Neg	0.217043	below100	ND	0	0	F	67
20271	0.111186	0	Neg	Neg	0.115638	below100	ND	0	0	M	70
20272	-0.109501	0	Neg	Neg	0.0226828	below100	ND	0	0	M	34
20273	0.00393082	0	Neg	Neg	0.30733	below100	ND	0	0	F	12
20274	0.34142	0	Neg	Neg	0.0106743	below100	ND	0	0	M	10
20275	-0.0415544	0	Neg	Neg	0.130315	below100	ND	0	0	F	7
20278	0.513814	0	Neg	Neg	0.0320228	below100	ND	0	0	M	7
20279	0.198787	0	Neg	Neg	0.173012	below100	ND	0	0	F	4
20280	1.50382	1	Neg	Neg	0.817025	below100	ND	0	0	F	7 m
20283	-0.143756	0	Neg	Neg	0.354919	below100	ND	0	0	M	27
20285	0.180256	0	Neg	Neg	0.180573	below100	ND	0	0	M	25
20286	0.0763702	0	Neg	Neg	0.0395837	below100	ND	0	0	F	22
20287	1.35782	1	Neg	Neg	0.0845045	below100	ND	0	0	M	64
20288	0.211703	0	Neg	Neg	0.0275752	below100	ND	0	0	M	15
20289	8.39398	1	Neg	Neg	0.0813912	below100	ND	0	0	F	16
20290	0.668239	0	Neg	Neg	0.0240171	below100	ND	0	0	F	45
20293	0.891734	0	Neg	Neg	0.0391389	below100	ND	0	0	M	64
20301	-0.0971473	0	Neg	Neg	0.144462	below100	ND	0	0	F	10
20302	-0.0853549	0	Neg	Neg	0.180578	below100	ND	0	0	F	6
	Chagas positive - was excluded from the study			N = 1

## Sheet: Eng Marsilac SP-validation
Health ATL endemic controls - samples from Engenheiro Marsilac - validation
ID	r-Lb6H-ELISA		Other tests
	Reactivity index	Binary result	Chagas- ELISA	Latex-RF
Neg Lb6H 001	0.502104	0	Neg	Neg
Neg Lb6H 002	0.37062	0	Neg	Neg
Neg Lb6H 003	0.509196	0	Neg	Pos
Neg Lb6H 004	0.767537	0	Neg	Neg
Neg Lb6H 005	0.887516	0	Neg	Neg
Neg Lb6H 006	0.913812	0	Neg	Neg
Neg Lb6H 007	0.721517	0	Pos	Neg
Neg Lb6H 008	0.918743	0	Pos	Neg
Neg Lb6H 009	0.295017	0	Neg	Neg
Neg Lb6H 010	0.276938	0	Neg	Neg
Neg Lb6H 011	0.708369	0	Neg	Neg
Neg Lb6H 012	0.419105	0	Neg	Neg
Neg Lb6H 013	0.316383	0	Neg	Neg
Neg Lb6H 014	0.341036	0	Neg	Neg
Neg Lb6H 015	0.794655	0	Neg	Neg
Neg Lb6H 016	0.417461	0	Neg	Neg
Neg Lb6H 017	0.265433	0	Neg	Neg
Neg Lb6H 018	0.265433	0	Neg	Neg
Neg Lb6H 019	0.485668	0	Neg	Neg
Neg Lb6H 020	0.274472	0	Neg	Neg
Neg Lb6H 021	0.198869	0	Neg	Neg
Neg Lb6H 022	0.580172	0	Neg	Neg
Neg Lb6H 023	0.289264	0	Neg	Neg
Neg Lb6H 024	0.666458	0	Neg	Neg
Neg Lb6H 025	0.163533	0	Neg	Neg
Neg Lb6H 026	0.239958	0	Neg	Neg
Neg Lb6H 027	0.290908	0	Neg	Neg
Neg Lb6H 028	0.567846	0	Neg	Neg
Neg Lb6H 029	0.0805338	0	Neg	Neg
Neg Lb6H 030	0.903129	0	Neg	Neg
Neg Lb6H 031	0.359937	0	Neg	Neg
Neg Lb6H 032	0.700151	0	Neg	Neg
Neg Lb6H 033	0.410887	0	Neg	Neg
Neg Lb6H 034	0.406778	0	Neg	Neg
Neg Lb6H 035	0.378838	0	Neg	Neg
Neg Lb6H 036	0.0912169	0	Neg	Neg
Neg Lb6H 037	0.714121	0	Neg	Neg
Neg Lb6H 038	0.0534153	0	Neg	Neg
Neg Lb6H 039	0.552232	0	Neg	Neg
Neg Lb6H 040	0.632766	0	Neg	Neg
Neg Lb6H 041	0.722339	0	Neg	Neg
Neg Lb6H 042	0.488134	0	Neg	Neg
Neg Lb6H 043	0.23174	0	Neg	Neg
Neg Lb6H 044	0.460193	0	Neg	Neg
Neg Lb6H 045	0.453619	0	Neg	Neg
Neg Lb6H 046	0.810982	0	Neg	Neg
Neg Lb6H 047	0.98179	1	Neg	Neg
Neg Lb6H 048	0.548419	0	Neg	Neg
Neg Lb6H 049	0.585827	0	Neg	Neg
Neg Lb6H 050	0.945793	0	Pos	Neg
Neg Lb6H 051	0.951843	1	Neg	Neg
Neg Lb6H 052	0.639469	0	Neg	Neg
Neg Lb6H 053	1.28176	1	Neg	Neg
Neg Lb6H 054	0.517262	0	Neg	Neg
Neg Lb6H 055	0.432665	0	Neg	Neg
Neg Lb6H 056	0.399492	0	Neg	Neg
Neg Lb6H 057	0.352202	0	Neg	Neg
Neg Lb6H 058	0.364201	0	Neg	Neg
Neg Lb6H 059	0.362789	0	Neg	Neg
Neg Lb6H 060	0.439018	0	Pos	Neg
Neg Lb6H 061	0.930971	0	Neg	Neg
Neg Lb6H 062	0.407256	0	Neg	Neg
Neg Lb6H 063	0.26821	0	Neg	Neg
Neg Lb6H 064	0.318323	0	Neg	Neg
Neg Lb6H 065	0.591474	0	Neg	Neg
Neg Lb6H 066	0.174337	0	Pos	Neg
Neg Lb6H 067	0.67476	0	Neg	Neg
Neg Lb6H 068	0.67355	0	Neg	Neg
Neg Lb6H 069	0.787691	0	Neg	Neg
Neg Lb6H 070	0.281621	0	Neg	Neg
Neg Lb6H 071	0.243506	0	Neg	Neg
Neg Lb6H 072	0.242801	0	Neg	Neg
Neg Lb6H 073	0.254094	0	Neg	Neg
Neg Lb6H 074	0.182101	0	Neg	Neg
Neg Lb6H 075	0.242095	0	Neg	Neg
Neg Lb6H 076	0.504658	0	Neg	Neg
Neg Lb6H 077	0.679701	0	Neg	Neg
Neg Lb6H 078	0.432665	0	Neg	Neg
Neg Lb6H 079	0.243506	0	Neg	Neg
Neg Lb6H 080	0.413608	0	Neg	Neg
Neg Lb6H 081	0.293619	0	Neg	Neg
Neg Lb6H 082	0.305618	0	Neg	Pos
Neg Lb6H 083	0.437606	0	Neg	Neg
Neg Lb6H 084	0.614766	0	Neg	Pos
Neg Lb6H 085	0.743224	0	Neg	Neg
Chagas positive - were excluded from the study				N = 5
Rheumatoid factor positive - were excluded from the study				N = 2

## Sheet: Control SP-reference validation
Health non-endemic controls - São Paulo - reference panel						Health non-endemic controls - samples from São Paulo - validation
ID	r-Lb6H-ELISA		Tests at the Blood Bank			ID	r-Lb6H-ELISA		Other tests
	Reactivity index	Binary result					Reactivity index	Binary result	Chagas- ELISA	Latex-RF
BS 101	0.422516	0	Negative serology - ELISA: HIV-1 and 2, HTLV 1 and 2, HBV antibody and HBV antigen, HCV; VDRL/ ELISA syphilis; ELISA/hemagglutination/IFI Chagas disease			Neg Lb6H 086	0.346556	0	Neg	Neg
BS 102	0.722574	0				Neg Lb6H 087	0.335263	0	Neg	Neg
BS 103	0.37824	0				Neg Lb6H 088	0.701581	0	Neg	Neg
BS 104	0.173224	0				Neg Lb6H 089	0.433371	0	Neg	Neg
BS 105	0.344942	0				Neg Lb6H 090	0.647939	0	Neg	Pos
BS 108	0.0753148	0				Neg Lb6H 091	0.336118	0	Neg	Neg
BS 109	0.228957	0				Neg Lb6H 092	0.266749	0	Neg	Neg
BS 110	0.300633	0				Neg Lb6H 093	0.0364723	0	Neg	Neg
BS 111	0.479204	0				Neg Lb6H 094	0.192374	0	Neg	Neg
BS 112	0.222932	0				Neg Lb6H 095	0.140168	0	Neg	Neg
BS 113	0.205609	0				Neg Lb6H 096	0.0650781	0	Neg	Neg
BS 114	0.33967	0				Neg Lb6H 097	0.138738	0	Neg	Neg
BS 115	0.169458	0				Neg Lb6H 098	0.220979	0	Neg	Neg
BS 116	0.292975	0				Neg Lb6H 099	0.160907	0	Neg	Neg
BS 117	0.394816	0				Neg Lb6H 100	-0.0271755	0	Neg	Neg
BS 117	0.310297	0				Neg Lb6H 101	-0.00715144	0	Neg	Neg
BS 118	0.213894	0				Neg Lb6H 102	0.00572115	0	Neg	Neg
BS 119	0.186028	0				Neg Lb6H 103	0.00572115	0	Neg	Neg
BS 120	0.154395	0				Neg Lb6H 104	-0.0500601	0	Neg	Neg
BS 121	0.31331	0				Neg Lb6H 105	0.151611	0	Neg	Neg
BS 123	0.225191	0				Neg Lb6H 106	0.157332	0	Neg	Neg
BS 124	0.767186	0				Neg Lb6H 107	0.0615024	0	Neg	Neg
BS 124	0.244773	0				Neg Lb6H 108	0.079381	0	Neg	Neg
BS 125	0.545279	0				Neg Lb6H 109	-0.0364723	0	Neg	Neg
BS 126	0.0723022	0				Neg Lb6H 110	0.135877	0	Neg	Neg
BS 127	0.141592	0				Neg Lb6H 111	0.0915384	0	Neg	Neg
BS 128	0.289209	0				Neg Lb6H 112	-0.02503	0	Neg	Neg
BS 128	0.241007	0				Neg Lb6H 113	0.238858	0	Neg	Neg
BS 129	0.549277	0				Neg Lb6H 114	0.251016	0	Neg	Neg
BS 130	0.597498	0				Neg Lb6H 115	0.2503	0	Neg	Neg
BS 131	0.444545	0				Neg Lb6H 116	0.136592	0	Neg	Neg
BS 132	0.250045	0				Neg Lb6H 117	3.0157	1	Neg	Neg
BS 133	0.525166	0				Neg Lb6H 118	0.552806	0	Pos	Neg
BS 134	0.121257	0				Neg Lb6H 119	0.388323	0	Neg	Neg
BS 136	0.720313	0				Neg Lb6H 120	0.148035	0	Neg	Neg
BS 137	0.512894	0				Neg Lb6H 121	0.477716	0	Neg	Neg
BS 28	0.291468	0				Neg Lb6H 122	2.05338	1	Neg	Neg
BS 32	0.168705	0				Neg Lb6H 123	0.103696	0	Neg	Neg
BS 35	0.551537	0				Neg Lb6H 124	0.185937	0	Neg	Neg
BS 36	0.811894	0				Neg Lb6H 125	0.313948	0	Neg	Neg
BS 37	0.29674	0				Neg Lb6H 126	0.302506	0	Neg	Neg
BS 41	0.536468	0				Neg Lb6H 127	0.190228	0	Neg	Neg
BS 42	0.880048	0				Neg Lb6H 128	0.246009	0	Pos	Pos
BS 48	0.585443	0				Neg Lb6H 129	0.208822	0	Neg	Neg
BS 49	0.436073	0				Neg Lb6H 130	0.240288	0	Neg	Neg
BS 52	0.309544	0				Neg Lb6H 131	0.369729	0	Neg	Neg
BS 53	0.571881	0				Neg Lb6H 132	0.689399	0	Neg	Neg
BS 54	0.446052	0				Neg Lb6H 133	0.155186	0	Neg	Neg
BS 56	0.346448	0				Neg Lb6H 134	0.30036	0	Neg	Neg
BS 57	0.623116	0				Neg Lb6H 135	2.75568	1	Neg	Neg
BS 63	0.193559	0				Neg Lb6H 136	0.240192	0	Neg	Neg
BS 64	0.91813	0				Neg Lb6H 137	0.431774	0	Neg	Neg
BS 64	0.236489	0				Neg Lb6H 138	0.190152	0	Neg	Neg
BS 65	0.292975	0				Neg Lb6H 139	0.318112	0	Neg	Neg
BS 66	0.220672	0				Neg Lb6H 140	0.436778	0	Neg	Neg
BS 67	0.414985	0				Neg Lb6H 141	0.670536	0	Pos	Neg
BS 68	0.740182	0				Neg Lb6H 142	0.4282	0	Neg	Neg
BS 70	0.445368	0				Neg Lb6H 143	0.481814	0	Neg	Neg
BS 78	0.605033	0				Neg Lb6H 144	0.211598	0	Neg	Neg
BS 78	0.428722	0				Neg Lb6H 145	0.136538	0	Neg	Neg
BS 79	0.255317	0				Neg Lb6H 146	0.159413	0	Neg	Neg
BS 80	0.20335	0				Neg Lb6H 147	3.00678	1	Neg	Neg
BS 81	0.504069	0				Neg Lb6H 148	0.0857829	0	Neg	Neg
BS 84	0.125776	0				Neg Lb6H 149	0.160843	0	Neg	Neg
BS 85	0.268121	0				Neg Lb6H 150	0.569027	0	Neg	Neg
BS 86	0.293728	0				Neg Lb6H 151	0.521131	0	Neg	Neg
BS 87	0.783605	0				Neg Lb6H 152	0.3031	0	Neg	Neg
BS 91	0.207869	0				Neg Lb6H 153	0.172996	0	Neg	Neg
BS 96	0.102428	0				Neg Lb6H 154	0.70199	0	Neg	Neg
BS 98	0.23197	0				Neg Lb6H 155	0.413903	0	Neg	Neg
						Neg Lb6H 156	0.0822086	0	Neg	Neg
						Neg Lb6H 157	0.448216	0	Neg	Neg
						Neg Lb6H 158	0.329549	0	Neg	Neg
						Neg Lb6H 159	0.17657	0	Neg	Neg
						Neg Lb6H 160	0.354569	0	Neg	Neg
						Neg Lb6H 161	1.49128	1	Pos	Neg
						Neg Lb6H 162	0.67554	0	Neg	Neg
						Neg Lb6H 163	0.256634	0	Neg	Neg
						Neg Lb6H 164	0.364577	0	Pos	Neg
						Neg Lb6H 165	0.212313	0	Neg	Neg
						Neg Lb6H 166	0.0364577	0	Neg	Neg
						Neg Lb6H 167	0.355999	0	Neg	Neg
						Neg Lb6H 168	0.235903	0	Neg	Neg
						Neg Lb6H 169	0.305244	0	Neg	Neg
						Neg Lb6H 170	0.214457	0	Neg	Neg
						Neg Lb6H 171	0.27379	0	Neg	Neg
						Neg Lb6H 172	0.434639	0	Neg	Neg
						Neg Lb6H 173	0.323116	0	Neg	Neg
						Neg Lb6H 174	0.273076	0	Neg	Neg
						Neg Lb6H 175	0.165847	0	Neg	Neg
						Neg Lb6H 176	1.13567	1	Neg	Neg
						Neg Lb6H 177	0.583767	0	Neg	Neg
						Neg Lb6H 178	0.138682	0	Neg	Neg
						Neg Lb6H 179	0.406039	0	Neg	Neg
						Neg Lb6H 180	0.246626	0	Neg	Neg
						Neg Lb6H 181	0.527581	0	Neg	Neg
						Neg Lb6H 182	0.505269	0	Neg	Neg
						Neg Lb6H 183	0.485115	0	Neg	Neg
						Neg Lb6H 184	0.2	0	Pos	Neg
						Neg Lb6H 185	0.367795	0	Pos	Neg
						Neg Lb6H 186	0.277826	0	Neg	Neg
						Neg Lb6H 187	0.226723	0	Neg	Neg
						Neg Lb6H 188	0.44121	0	Neg	Neg
						Neg Lb6H 189	0.395146	0	Neg	Neg
						Neg Lb6H 190	0.359878	0	Pos	Neg
						Neg Lb6H 191	0.467122	0	Neg	Neg
						Neg Lb6H 192	0.481517	0	Neg	Neg
						Neg Lb6H 193	0.621149	0	Pos	Neg
						Neg Lb6H 194	0.469281	0	Neg	Neg
						Neg Lb6H 195	0.725514	0	Neg	Neg
						Neg Lb6H 196	0.343324	0	Neg	Neg
						Neg Lb6H 197	0.292221	0	Neg	Neg
						Neg Lb6H 198	0.38363	0	Neg	Neg
						Neg Lb6H 199	0.567197	0	Neg	Neg
						Neg Lb6H 200	0.315253	0	Neg	Neg
						Neg Lb6H 201	0.517504	0	Pos	Neg
						Neg Lb6H 202	0.305896	0	Neg	Neg
						Neg Lb6H 203	0.475426	0	Neg	Neg
						Neg Lb6H 204	0.3534	0	Neg	Neg
						Neg Lb6H 205	0.355559	0	Neg	Neg
						Neg Lb6H 206	0.351241	0	Neg	Neg
						Neg Lb6H 207	0.601716	0	Neg	Neg
						Neg Lb6H 208	0.29438	0	Neg	Neg
						Neg Lb6H 209	0.595958	0	Neg	Neg
						Neg Lb6H 210	0.505988	0	Neg	Neg
						Neg Lb6H 211	0.507428	0	Neg	Neg
						Neg Lb6H 212	0.644181	0	Neg	Neg
						Neg Lb6H 213	0.256233	0	Neg	Neg
						Neg Lb6H 214	0.462083	0	Pos	Neg
						Neg Lb6H 215	0.300138	0	Neg	Neg
						Neg Lb6H 216	0.816203	0	Neg	Neg
						Neg Lb6H 217	0.436172	0	Neg	Neg
						Neg Lb6H 218	0.26487	0	Neg	Neg
						Neg Lb6H 219	0.32317	0	Neg	Neg
						Neg Lb6H 220	0.229602	0	Neg	Neg
						Neg Lb6H 221	0.495192	0	Neg	Neg
						Neg Lb6H 222	0.331088	0	Pos	Neg
						Neg Lb6H 223	0.188576	0	Neg	Neg
						Neg Lb6H 224	0.256233	0	Neg	Neg
						Neg Lb6H 225	0.223844	0	Neg	Neg
						Neg Lb6H 226	0.924168	0	Neg	Neg
						Neg Lb6H 227	0.55371	0	Neg	Neg
						Neg Lb6H 228	0.415942	0	Neg	Neg
						Neg Lb6H 229	0.19248	0	Neg	Neg
						Neg Lb6H 230	0.40078	0	Neg	Neg
						Neg Lb6H 231	0.52932	0	Neg	Neg
						Neg Lb6H 232	0.149633	0	Neg	Neg
						Neg Lb6H 233	0.682909	0	Neg	Neg
						Neg Lb6H 234	0.747508	0	Neg	Neg
						Neg Lb6H 235	0.614354	0	Neg	Neg
						Neg Lb6H 236	0.586669	0	Neg	Neg
						Neg Lb6H 237	0.251806	0	Neg	Neg
						Neg Lb6H 238	0.342114	0	Neg	Neg
						Neg Lb6H 239	0.274218	0	Neg	Neg
						Neg Lb6H 240	0.267626	0	Neg	Neg
						Neg Lb6H 241	0.495702	0	Neg	Neg
						Neg Lb6H 242	0.620946	0	Neg	Neg
						Neg Lb6H 243	0.288061	0	Neg	Neg
						Neg Lb6H 244	0.464721	0	Neg	Neg
						Neg Lb6H 245	0.435717	0	Neg	Neg
						Neg Lb6H 246	0.405395	0	Neg	Neg
						Neg Lb6H 247	0.286083	0	Neg	Neg
						Neg Lb6H 248	0.29663	0	Neg	Neg
						Neg Lb6H 249	0.50559	0	Neg	Neg
						Neg Lb6H 250	0.73828	0	Neg	Neg
						Neg Lb6H 251	0.10415	0	Neg	Neg
						Neg Lb6H 252	0.226757	0	Neg	Neg
						Neg Lb6H 253	0.345409	0	Neg	Neg
						Neg Lb6H 254	0.629515	0	Neg	Neg
						Neg Lb6H 255	0.523388	0	Neg	Neg
						Neg Lb6H 256	0.340136	0	Neg	Neg
						Neg Lb6H 257	0.493725	0	Neg	Neg
						Neg Lb6H 258	0.789696	0	Neg	Neg
						Neg Lb6H 259	0.428266	0	Neg	Neg
						Neg Lb6H 260	0.86616	0	Neg	Neg
						Neg Lb6H 261	0.385619	0	Neg	Neg
						Neg Lb6H 262	1.53259	1	Neg	Neg
						Neg Lb6H 263	0.199072	0	Neg	Neg
						Neg Lb6H 264	0.150293	0	Pos	Neg
						Neg Lb6H 265	0.269604	0	Neg	Neg
						Neg Lb6H 266	0.607762	0	Neg	Neg
						Neg Lb6H 267	0.324975	0	Neg	Neg
						Neg Lb6H 268	0.234008	0	Neg	Neg
						Neg Lb6H 269	0.101513	0	Neg	Neg
						Neg Lb6H 270	0.370458	0	Neg	Neg
						Chagas positive - were excluded from the study				N=12
						Rheumatoid factor positive - were excluded from the study				N=1
						Chagas and Rheumatoid factor positive - was excluded from the study N=1

## Sheet: Other diseases
Other diseases - Autoimmune disease - Validation
ID	r-Lb6H-ELISA		Collection date	Diagnosis
	Reactivity index	Binary result
FAN 776	0.825513	0	2005	IFI (indirect immunofluorescence) with HEp-2 cells/ ANA (Antinuclear Antibody) Test
FAN 1148	0.799444	0	2005
FAN 506	0.636203	0	2005
FAN 750	0.528825	0	2005
FAN 556	0.481653	0	2005
AUTO 8	0.462702	0	2005
AUTO 10	0.423997	0	2005
FAN 817	0.335171	0	2005
AUTO 4	0.262139	0	2005
FAN 999	0.251999	0	2005
FAN 480	0.232137	0	2005
FAN 197	0.170689	0	2005
AUTO 1	0.170654	0	2005
AUTO 7	0.154821	0	2005
FAN 1280	0.140896	0	2005
AUTO 2	0.0879662	0	2005
AUTO 3	0.0844476	0	2005
AUTO 6	0.0175932	0	2005
AUTO 5	-0.0545391	0	2005
AUTO 9	-0.13019	0	2005
Other diseases - Chagas disease - Validation
ID	r-Lb6H-ELISA		Collection date	Locality	Diagnosis
	Reactivity index	Binary result
1	0.232137	0	2006/2007	MI	Positive serology ELISA/hemagglutination/ TESAcruzi
2	1.02988	1	2006/2007	MI
3	0.296087	0	2006/2007	MI
4	0.87108	0	2006/2007	MI
6	0.147124	0	2006/2007	MI
7	0.446888	0	2006/2007	MI
8	0.683185	0	2006/2007	MI
9	0.802998	0	2006/2007	MI
10	0.296087	0	2006/2007	MI
11	0.259306	0	2006/2007	MI
12	0.342063	0	2006/2007	MI
13	1.08851	1	2006/2007	MI
14	0.369648	0	2006/2007	MI
19	0.415625	0	2006/2007	Controle Interno
21	0.71355	0	2006/2007	Controle Interno
23	0.63631	0	2006/2007	Controle Interno
25	0.570104	0	2006/2007	Sao Paulo, SP
26	0.040459	0	2006/2007	Sao Paulo, SP
27	0.110343	0	2006/2007	Sao Paulo, SP
29	-0.011558	0	2006/2007	Sao Paulo, SP
30	0.56139	0	2006/2007	Sao Paulo, SP
32	0.208044	0	2006/2007	Sao Paulo, SP
33	0.498646	0	2006/2007	Montes Claros, MG
Other diseases - Malaria - Validation
ID	r-Lb6H-ELISA		Collection date	Diagnosis
	Reactivity index	Binary result
2378	0.498382	0	2008	Positive by thick-blood smear for Plasmodium vivax or P. falciparum
2379	22.4658	1	2008
2380	2.10203	1	2008
2381	1.80227	1	2008
2382	0.680447	0	2008
2383	0.465279	0	2008
2384	0.432176	0	2008
2385	3.37833	1	2008
2386	0.465279	0	2008
2387	0.551714	0	2008
2388	0.251949	0	2008
2389	0.936075	0	2008
Other diseases -Paracoccidioidomycosis - Validation
ID	r-Lb6H-ELISA		Collection date	Diagnosis
	Reactivity index	Binary result
20315-01	0.292048	0	2006	Positive by dual immunodiffusion and counter-immunoelectrophoretic assay
20316-02	0.0193526	0	2006
20317-03	0.472635	0	2006
20318-04	0.215168	0	2006
20319-05	0.262984	0	2006
20320-06	0.533324	0	2006
20321-07	0.42482	0	2006
20322-08	0.13425	0	2006
20323-09	0.461601	0	2006
20324-10	1.02988	1	2006
20325-11	0.673091	0	2006
20326-12	0.209651	0	2006
20327-13	0.296087	0	2006
20328-14	0.61792	0	2006
20329-15	0.632632	0	2006
20330-16	0.294247	0	2006
20331-17	0.00735619	0	2006
20332-18	0.524128	0	2006
20333-19	1.28989	1	2006
20334-20	3.14189	1	2006
PB1	0.910486	0	2014
PB2	2.45106	1	2014
PB3	0.87108	0	2014
PB4	0.719678	0	2014
PB5	1.49893	1	2014
PB6	0.818539	0	2014
PB7	2.12986	1	2014
PB8	1.64296	1	2014
PB9	0.014518	0	2014
PB10	-0.0573807	0	2014
Other diseases -Syphilis - Validation
ID	r-Lb6H-ELISA		Collection date	Diagnosis
	Reactivity index	Binary result
SIF 9	-0.0457424	0	2005	Treponemal tests (FTA-Abs (fluorescent treponemal antibody absorption test)/ hemagglutination/ Western blotting)
SIF 12	0.0774103	0	2005
SIF 16	-0.116115	0	2005
SIF 17	0.545391	0	2005
SIF 33	0.119634	0	2005
SIF 43	0.124912	0	2005
SIF 44	-0.189915	0	2005
SIF 50	-0.0475018	0	2005
SIF 54	0.508445	0	2005
SIF 56	0.411682	0	2005
SIF 57	0.511963	0	2005
SIF 59	0.295567	0	2005
SIF 60	0.418719	0	2005
Other diseases -Rheumatoid factor - Validation
ID	r-Lb6H-ELISA		Collection date	Diagnosis
	Reactivity index	Binary result
FR 117	0.446273	0	2005	Nephelometry- Rheumatoid factor
FR 134	0.256964	0	2005
FR 16	0.482273	0	2005
FR 18	1.01968	1	2005
FR 20	0.444411	0	2005
FR 23	0.49717	0	2005
FR 33	0.382963	0	2005
FR 35	0.405308	0	2005
FR 36	1.40588	1	2005
FR 37	0.381101	0	2005
FR 38	0.369308	0	2005
FR 42	0.424549	0	2005
FR 43	0.408412	0	2005
FR 434	3.12149	1	2005
FR 4910	0.332688	0	2005
FR 5-3	0.0409653	0	2005
FR 55	0.748548	0	2005
FR 66	0.598962	0	2005
FR 68/72	0.801927	0	2005
FR 690	0.300412	0	2005
FR 74	0.456825	0	2005
FR 79	0.237102	0	2005
FR 84	0.123517	0	2005
FR 89	2.28408	1	2005
FR 97	0.0813099	0	2005
Other diseases -Toxoplasmosis - Validation
ID	r-Lb6H-ELISA		Collection date	Diagnosis
	Reactivity index	Binary result
Tx 01	0.0967628	0	2005	ELISA (IgG positive) with results of varied avidity
Tx 02	0.262139	0	2005
Tx 03	0.422238	0	2005
Tx 05	0.146024	0	2005
Tx 06/19	0.0070373	0	2005
Tx 11	0.735398	0	2005
Tx 12	2.11456	1	2005
Tx 14	0.265658	0	2005
Tx 15	0.299085	0	2005
Tx 16	0.059817	0	2005
Tx 17	0.297326	0	2005
Tx 18	-0.0316678	0	2005
Tx 19	0.0967628	0	2005
Tx 20	0.153061	0	2005
Tx 21	0.154821	0	2005
Tx 22	0.594652	0	2005
Tx 23	0.378255	0	2005
Tx 24	0.737157	0	2005
Tx 25	0.105559	0	2005
Tx 26	0.059817	0	2005
Other diseases -Tuberculosis - Validation
ID	r-Lb6H-ELISA		Collection date	Locality	Sex	Age	Other tests
	Reactivity index	Binary result					Bacilloscopic exam	Mycobacterium tuberculosis culture	biopsy
20305	0.736411	0	2001/2002	Sao Paulo, SP	M	18	Neg	Pos	ND
20306	2.79137	1	2001/2002	Sao Paulo, SP	M	58	Pos	Pos	ND
20307	0.761178	0	2001/2002	Sao Paulo, SP	M	23	Neg	Neg	Pos
20308	0.530018	0	2001/2002	Sao Paulo, SP	F	14	Neg	Pos	ND
20309	0.409484	0	2001/2002	Sao Paulo, SP	M	48	Pos	Pos	ND
20310	0.696784	0	2001/2002	Sao Paulo, SP	F	25	Neg	Pos	ND
20311	2.30703	1	2001/2002	Sao Paulo, SP	F	23	Pos	Pos	ND
20312	2.81049	1	2001/2002	Sao Paulo, SP	M	25	Pos	Pos	ND
20313	1.66208	1	2001/2002	Sao Paulo, SP	F	20	Pos	Neg	Pos
20314	0.845387	0	2001/2002	Sao Paulo, SP	F	19	Pos	Pos	ND
Other diseases -Histoplasmosis - Validation
ID	r-Lb6H-ELISA		Collection date	Diagnosis
	Reactivity index	Binary result
HC1	2.27134	1	MI
HC2	0.905647	0	MI
HC3	-0.0712073	0	MI
HC4	0.818539	0	MI
HC5	0.701703	0	MI
Other diseases - Infectious Mononucleosis - Validation
ID	r-Lb6H-ELISA		Collection date	Diagnosis
	Reactivity index	Binary result
MO 74	0.461791	0	2005	Indirect immunofluorescence with Epstein-Barr virus viral capsid antigen
MO 69	0.435101	0	2005
MO 116	0.413377	0	2005
MO 66	0.35317	0	2005
MO 26	0.35255	0	2005
MO 160	0.179999	0	2005
MO 130	0.165103	0	2005
MO 139	0.133448	0	2005
MO 147	0.0651721	0	2005

[truncated: 1 more sheets: Visceral leishmaniasis]
